# Supplementary material for: The Pharmacological Mechanism of Guchangzhixie Capsule Against Experimental Colitis
Source: Front Pharmacol. 2021 Nov 18;12:762603. doi: 10.3389/fphar.2021.762603 (PMC8637769; doi:10.3389/fphar.2021.762603)
Supplement: Supplementary file 1 [file Table2.XLSX]

## Sheet: Sheet1
Aucklandiae Radix	AR	AR				Mol ID	Molecule Name	MW	OB%	DL
	MOL001050	CRS	Lysozyme			MOL000211	Mairin	456.78	55.3771	0.7761
	MOL001050	CRS	Bacillolysin			MOL000449	Stigmasterol	412.77	43.8299	0.75665
	MOL001050	CRS	Nicotinate-nucleotide--dimethylbenzimidazole phosphoribosyltransferase			MOL000263	oleanolic acid	456.78	29.0208	0.75599
	MOL010536	(3aS,6aR,9aR,9bR)-3,6,9-trimethylene-3a,4,5,6a,7,8,9a,9b-octahydroazuleno[5,4-d]furan-2-one	Prothrombin			MOL000359	sitosterol	414.79	36.9139	0.7512
	MOL010536	(3aS,6aR,9aR,9bR)-3,6,9-trimethylene-3a,4,5,6a,7,8,9a,9b-octahydroazuleno[5,4-d]furan-2-one	Gamma-aminobutyric-acid receptor subunit alpha-2			MOL010839	lappadilactone	494.68	38.5594	0.73244
	MOL010536	(3aS,6aR,9aR,9bR)-3,6,9-trimethylene-3a,4,5,6a,7,8,9a,9b-octahydroazuleno[5,4-d]furan-2-one	Acetylcholinesterase			MOL010828	cynaropicrin	346.41	67.5041	0.3803
	MOL010536	(3aS,6aR,9aR,9bR)-3,6,9-trimethylene-3a,4,5,6a,7,8,9a,9b-octahydroazuleno[5,4-d]furan-2-one	Gamma-aminobutyric-acid receptor subunit alpha-5			MOL010813	Benzo[a]carbazole	217.28	35.2152	0.21525
	MOL010536	(3aS,6aR,9aR,9bR)-3,6,9-trimethylene-3a,4,5,6a,7,8,9a,9b-octahydroazuleno[5,4-d]furan-2-one	Gamma-aminobutyric-acid receptor subunit alpha-3			MOL010842	Naphthol[1,2-b]furan-2(3H)-one,decahydro-6-hydroxy-5a-methyl-3,9-bis(methylene)-,[3as-(3aalpha,5abeta,6beta,9aalpha,9bbeta)]	248.35	40.3683	0.17229
	MOL010536	(3aS,6aR,9aR,9bR)-3,6,9-trimethylene-3a,4,5,6a,7,8,9a,9b-octahydroazuleno[5,4-d]furan-2-one	Gamma-aminobutyric-acid receptor subunit alpha-1			MOL010843	Balchanin	248.35	36.4779	0.17221
	MOL010536	(3aS,6aR,9aR,9bR)-3,6,9-trimethylene-3a,4,5,6a,7,8,9a,9b-octahydroazuleno[5,4-d]furan-2-one	Dipeptidyl peptidase 4			MOL010819	Ambrosin	246.33	68.5362	0.1669
	MOL010536	(3aS,6aR,9aR,9bR)-3,6,9-trimethylene-3a,4,5,6a,7,8,9a,9b-octahydroazuleno[5,4-d]furan-2-one	Neuronal acetylcholine receptor subunit alpha-7			MOL010838	3-Epizaluzanin C	246.33	48.9655	0.16459
	MOL010536	(3aS,6aR,9aR,9bR)-3,6,9-trimethylene-3a,4,5,6a,7,8,9a,9b-octahydroazuleno[5,4-d]furan-2-one	Glutamate receptor 2			MOL010836	Isoalantolactone	232.35	53.4306	0.14815
	MOL010536	(3aS,6aR,9aR,9bR)-3,6,9-trimethylene-3a,4,5,6a,7,8,9a,9b-octahydroazuleno[5,4-d]furan-2-one	Gamma-aminobutyric-acid receptor subunit alpha-6			MOL010833	eudesma-5,11(13)-dien-8,12-olide	232.35	52.7121	0.14775
	MOL010813	Benzo[a]carbazole	Prostaglandin G/H synthase 1			MOL010818	(3aS,5R,8aS,9aS)-5,8a-dimethyl-3-methylene-5,6,7,8,9,9a-hexahydro-3aH-benzo[f]benzofuran-2-one	232.35	53.2856	0.14774
	MOL010813	Benzo[a]carbazole	Prostaglandin G/H synthase 2			MOL000131	EIC	280.5	41.9044	0.14347
	MOL010813	Benzo[a]carbazole	Amine oxidase [flavin-containing] B			MOL010536	(3aS,6aR,9aR,9bR)-3,6,9-trimethylene-3a,4,5,6a,7,8,9a,9b-octahydroazuleno[5,4-d]furan-2-one	230.33	61.1956	0.1409
	MOL010813	Benzo[a]carbazole	cAMP-dependent protein kinase catalytic subunit alpha			MOL010831	Ermanthin	230.33	61.5489	0.14075
	MOL010813	Benzo[a]carbazole	Nuclear receptor coactivator 2			MOL002186	Aromadendrene oxide 2	220.39	65.1043	0.13578
	MOL010813	Benzo[a]carbazole	cAMP-dependent protein kinase inhibitor alpha			MOL002003	(-)-Caryophyllene oxide	220.39	32.6701	0.12925
	MOL010815	2,4-Hexadiene, 3,4-dimethyl-, (E,Z)-	Cholinesterase			MOL003541	()-alpha-Longipinene	204.39	57.4712	0.12474
	MOL010815	2,4-Hexadiene, 3,4-dimethyl-, (E,Z)-				MOL010844	spathulenol	220.39	80.3249	0.12208
	MOL010815	2,4-Hexadiene, 3,4-dimethyl-, (E,Z)-				MOL001390	49070_FLUKA	222.41	85.5126	0.12057
	MOL010815	2,4-Hexadiene, 3,4-dimethyl-, (E,Z)-	Trypsin-3			MOL010822	ZINC04026824	220.39	68.9668	0.12035
	MOL010817	7-methyl-4-(1-methylethylidene)-bicyclo[5.3.1]undec-1-en-8-ol	Prostaglandin G/H synthase 2			MOL003180	widdrene	204.39	53.8059	0.11671
	MOL010818	(3aS,5R,8aS,9aS)-5,8a-dimethyl-3-methylene-5,6,7,8,9,9a-hexahydro-3aH-benzo[f]benzofuran-2-one	Gamma-aminobutyric-acid receptor subunit alpha-2			MOL010837	isodihydrocostunolide	236.34	43.436	0.11545
	MOL010818	(3aS,5R,8aS,9aS)-5,8a-dimethyl-3-methylene-5,6,7,8,9,9a-hexahydro-3aH-benzo[f]benzofuran-2-one	Acetylcholinesterase			MOL010825	Costunolide	232.35	29.0703	0.11428
	MOL010818	(3aS,5R,8aS,9aS)-5,8a-dimethyl-3-methylene-5,6,7,8,9,9a-hexahydro-3aH-benzo[f]benzofuran-2-one	Gamma-aminobutyric-acid receptor subunit alpha-1			MOL010826	costuslactone	232.35	60.4825	0.11427
	MOL010818	(3aS,5R,8aS,9aS)-5,8a-dimethyl-3-methylene-5,6,7,8,9,9a-hexahydro-3aH-benzo[f]benzofuran-2-one	Neuronal acetylcholine receptor subunit alpha-7			MOL010830	dihydrocostus lactone	234.37	62.2974	0.11328
	MOL010818	(3aS,5R,8aS,9aS)-5,8a-dimethyl-3-methylene-5,6,7,8,9,9a-hexahydro-3aH-benzo[f]benzofuran-2-one	Glutamate receptor 2			MOL010824	2-[(2R,4aR,8aS)-4a-methyl-8-methylene-decalin-2-yl]acrylic acid	234.37	30.8333	0.11082
	MOL010819	Ambrosin	Gamma-aminobutyric-acid receptor subunit alpha-2			MOL000175	cyperene	204.39	51.1046	0.10893
	MOL010819	Ambrosin	Acetylcholinesterase			MOL002697	junipene	204.39	44.0737	0.10826
	MOL010819	Ambrosin	Gamma-aminobutyric-acid receptor subunit alpha-3			MOL000612	(-)-alpha-cedrene	204.39	55.561	0.10498
	MOL010819	Ambrosin	Gamma-aminobutyric-acid receptor subunit alpha-1			MOL000208	()-Aromadendrene	204.39	55.7417	0.10418
	MOL010819	Ambrosin	Neuronal acetylcholine receptor subunit alpha-7			MOL000066	alloaromadedrene	204.39	53.4614	0.10414
	MOL010819	Ambrosin	Glutamate receptor 2			MOL010817	7-methyl-4-(1-methylethylidene)-bicyclo[5.3.1]undec-1-en-8-ol	218.37	58.3593	0.10238
	MOL010819	Ambrosin	Gamma-aminobutyric-acid receptor subunit alpha-6
	MOL010821	Caryophyleine-(I3)	Prostaglandin G/H synthase 2
	MOL010821	Caryophyleine-(I3)	Gamma-aminobutyric-acid receptor subunit alpha-2
	MOL010821	Caryophyleine-(I3)	Gamma-aminobutyric-acid receptor subunit alpha-1
	MOL010821	Caryophyleine-(I3)	Nuclear receptor coactivator 2
	MOL010823	ETA	Cholinesterase
	MOL010823	ETA	Chymotrypsin-like elastase family member 1
	MOL010823	ETA
	MOL010823	ETA
	MOL010823	ETA
	MOL010823	ETA	Surface protein A
	MOL010823	ETA	Annexin A3
	MOL010823	ETA	Group IIE secretory phospholipase A2
	MOL010823	ETA	Guanidinoacetate N-methyltransferase
	MOL010823	ETA	Trypsin-3
	MOL010824	2-[(2R,4aR,8aS)-4a-methyl-8-methylene-decalin-2-yl]acrylic acid	Prostaglandin G/H synthase 2
	MOL010824	2-[(2R,4aR,8aS)-4a-methyl-8-methylene-decalin-2-yl]acrylic acid	Gamma-aminobutyric-acid receptor subunit alpha-3
	MOL010824	2-[(2R,4aR,8aS)-4a-methyl-8-methylene-decalin-2-yl]acrylic acid	Gamma-aminobutyric-acid receptor subunit alpha-1
	MOL010826	costuslactone	Prostaglandin G/H synthase 2
	MOL010826	costuslactone	Gamma-aminobutyric-acid receptor subunit alpha-2
	MOL010826	costuslactone	Gamma-aminobutyric-acid receptor subunit alpha-1
	MOL010826	costuslactone	Glutamate receptor 2
	MOL010826	costuslactone	Gamma-aminobutyric-acid receptor subunit alpha-6
	MOL010827	1,2-Dimethylcyclohexene
	MOL010827	1,2-Dimethylcyclohexene
	MOL010827	1,2-Dimethylcyclohexene	Cytochrome P450-cam
	MOL010827	1,2-Dimethylcyclohexene	Lysozyme
	MOL010827	1,2-Dimethylcyclohexene	Nicotinate-nucleotide--dimethylbenzimidazole phosphoribosyltransferase
	MOL010828	cynaropicrin	Prostaglandin G/H synthase 2
	MOL010828	cynaropicrin	Nuclear receptor coactivator 2
	MOL010830	dihydrocostus lactone	Gamma-aminobutyric-acid receptor subunit alpha-2
	MOL010830	dihydrocostus lactone	Gamma-aminobutyric-acid receptor subunit alpha-3
	MOL010830	dihydrocostus lactone	Gamma-aminobutyric-acid receptor subunit alpha-1
	MOL010830	dihydrocostus lactone	Neuronal acetylcholine receptor subunit alpha-7
	MOL010830	dihydrocostus lactone	Glutamate receptor 2
	MOL010830	dihydrocostus lactone	Gamma-aminobutyric-acid receptor subunit alpha-6
	MOL010831	Ermanthin	Gamma-aminobutyric-acid receptor subunit alpha-2
	MOL010831	Ermanthin	Acetylcholinesterase
	MOL010831	Ermanthin	Gamma-aminobutyric-acid receptor subunit alpha-5
	MOL010831	Ermanthin	Gamma-aminobutyric-acid receptor subunit alpha-3
	MOL010831	Ermanthin	Gamma-aminobutyric-acid receptor subunit alpha-1
	MOL010831	Ermanthin	Neuronal acetylcholine receptor subunit alpha-7
	MOL010831	Ermanthin	Glutamate receptor 2
	MOL010831	Ermanthin	Gamma-aminobutyric-acid receptor subunit alpha-6
	MOL010832	Eremophilene	Prostaglandin G/H synthase 1
	MOL010832	Eremophilene	Muscarinic acetylcholine receptor M3
	MOL010832	Eremophilene	Muscarinic acetylcholine receptor M1
	MOL010832	Eremophilene	Prostaglandin G/H synthase 2
	MOL010832	Eremophilene	Gamma-aminobutyric-acid receptor subunit alpha-2
	MOL010832	Eremophilene	Retinoic acid receptor RXR-alpha
	MOL010832	Eremophilene	Sodium-dependent noradrenaline transporter
	MOL010832	Eremophilene	Muscarinic acetylcholine receptor M2
	MOL010832	Eremophilene	Alpha-1B adrenergic receptor
	MOL010832	Eremophilene	Gamma-aminobutyric-acid receptor subunit alpha-1
	MOL010832	Eremophilene	Nuclear receptor coactivator 2
	MOL010832	Eremophilene	Gamma-aminobutyric-acid receptor subunit alpha-6
	MOL010833	eudesma-5,11(13)-dien-8,12-olide	Acetylcholinesterase
	MOL010833	eudesma-5,11(13)-dien-8,12-olide	Gamma-aminobutyric-acid receptor subunit alpha-1
	MOL010833	eudesma-5,11(13)-dien-8,12-olide	Neuronal acetylcholine receptor subunit alpha-7
	MOL010834	Aceteugenol	Prostaglandin G/H synthase 1
	MOL010834	Aceteugenol	Muscarinic acetylcholine receptor M3
	MOL010834	Aceteugenol	Muscarinic acetylcholine receptor M1
	MOL010834	Aceteugenol	Beta-1 adrenergic receptor
	MOL010834	Aceteugenol	Prostaglandin G/H synthase 2
	MOL010834	Aceteugenol	Alpha-2A adrenergic receptor
	MOL010834	Aceteugenol	Alpha-2C adrenergic receptor
	MOL010834	Aceteugenol	cGMP-inhibited 3',5'-cyclic phosphodiesterase A
	MOL010834	Aceteugenol	5-hydroxytryptamine 2A receptor
	MOL010834	Aceteugenol	Sodium-dependent noradrenaline transporter
	MOL010834	Aceteugenol	Alpha-1A adrenergic receptor
	MOL010834	Aceteugenol	Muscarinic acetylcholine receptor M2
	MOL010834	Aceteugenol	Alpha-2B adrenergic receptor
	MOL010834	Aceteugenol	Alpha-1B adrenergic receptor
	MOL010834	Aceteugenol	Sodium-dependent dopamine transporter
	MOL010834	Aceteugenol	Beta-2 adrenergic receptor
	MOL010834	Aceteugenol	Sodium-dependent serotonin transporter
	MOL010834	Aceteugenol	Gamma-aminobutyric-acid receptor subunit alpha-1
	MOL010834	Aceteugenol	Cell division protein kinase 2
	MOL010834	Aceteugenol	Beta-lactamase
	MOL010834	Aceteugenol	Leukotriene A-4 hydrolase
	MOL010834	Aceteugenol	Amine oxidase [flavin-containing] B
	MOL010834	Aceteugenol	cAMP-dependent protein kinase inhibitor alpha
	MOL010836	Isoalantolactone	Gamma-aminobutyric-acid receptor subunit alpha-2
	MOL010836	Isoalantolactone	Gamma-aminobutyric-acid receptor subunit alpha-1
	MOL010836	Isoalantolactone	Neuronal acetylcholine receptor subunit alpha-7
	MOL010836	Isoalantolactone	Glutamate receptor 2
	MOL010837	isodihydrocostunolide	Gamma-aminobutyric-acid receptor subunit alpha-2
	MOL010837	isodihydrocostunolide	Gamma-aminobutyric-acid receptor subunit alpha-1
	MOL010837	isodihydrocostunolide	Neuronal acetylcholine receptor subunit alpha-7
	MOL010838	3-Epizaluzanin C	Prothrombin
	MOL010838	3-Epizaluzanin C	Gamma-aminobutyric-acid receptor subunit alpha-2
5	MOL010838	3-Epizaluzanin C	Acetylcholinesterase
	MOL010838	3-Epizaluzanin C	Gamma-aminobutyric-acid receptor subunit alpha-5
	MOL010838	3-Epizaluzanin C	Gamma-aminobutyric-acid receptor subunit alpha-3
	MOL010838	3-Epizaluzanin C	Gamma-aminobutyric-acid receptor subunit alpha-1
	MOL010838	3-Epizaluzanin C	Dipeptidyl peptidase 4
	MOL010838	3-Epizaluzanin C	Neuronal acetylcholine receptor subunit alpha-7
	MOL010838	3-Epizaluzanin C	Trypsin-1
	MOL010838	3-Epizaluzanin C	Glutamate receptor 2
	MOL010838	3-Epizaluzanin C	Gamma-aminobutyric-acid receptor subunit alpha-6
	MOL010840	(3aS,6E,10Z,11aR)-6-methyl-3-methylidene-10-[[(2R,3R,4S,5S,6R)-3,4,5-trihydroxy-6-(hydroxymethyl)oxan-2-yl]oxymethyl]-3a,4,5,8,9,11a-hexahydrocyclodeca[d]furan-2-one	Nuclear receptor coactivator 2
	MOL010841	picriside B_qt	Gamma-aminobutyric-acid receptor subunit alpha-2
	MOL010841	picriside B_qt	Gamma-aminobutyric-acid receptor subunit alpha-3
	MOL010841	picriside B_qt	Gamma-aminobutyric-acid receptor subunit alpha-1
	MOL010841	picriside B_qt	Neuronal acetylcholine receptor subunit alpha-7
	MOL010841	picriside B_qt	Glutamate receptor 2
	MOL010842	Naphthol[1,2-b]furan-2(3H)-one,decahydro-6-hydroxy-5a-methyl-3,9-bis(methylene)-,[3as-(3aalpha,5abeta,6beta,9aalpha,9bbeta)]	Gamma-aminobutyric-acid receptor subunit alpha-2
	MOL010842	Naphthol[1,2-b]furan-2(3H)-one,decahydro-6-hydroxy-5a-methyl-3,9-bis(methylene)-,[3as-(3aalpha,5abeta,6beta,9aalpha,9bbeta)]	Gamma-aminobutyric-acid receptor subunit alpha-1
	MOL010842	Naphthol[1,2-b]furan-2(3H)-one,decahydro-6-hydroxy-5a-methyl-3,9-bis(methylene)-,[3as-(3aalpha,5abeta,6beta,9aalpha,9bbeta)]	Neuronal acetylcholine receptor subunit alpha-7
	MOL010842	Naphthol[1,2-b]furan-2(3H)-one,decahydro-6-hydroxy-5a-methyl-3,9-bis(methylene)-,[3as-(3aalpha,5abeta,6beta,9aalpha,9bbeta)]	Glutamate receptor 2
	MOL010842	Naphthol[1,2-b]furan-2(3H)-one,decahydro-6-hydroxy-5a-methyl-3,9-bis(methylene)-,[3as-(3aalpha,5abeta,6beta,9aalpha,9bbeta)]	Gamma-aminobutyric-acid receptor subunit alpha-6
	MOL010843	Balchanin	Prostaglandin G/H synthase 2
	MOL010843	Balchanin	Gamma-aminobutyric-acid receptor subunit alpha-2
	MOL010843	Balchanin	Gamma-aminobutyric-acid receptor subunit alpha-3
	MOL010843	Balchanin	Gamma-aminobutyric-acid receptor subunit alpha-1
	MOL010843	Balchanin	Neuronal acetylcholine receptor subunit alpha-7
	MOL010843	Balchanin	Glutamate receptor 2
	MOL010843	Balchanin	Gamma-aminobutyric-acid receptor subunit alpha-6
	MOL010844	spathulenol	Muscarinic acetylcholine receptor M3
	MOL010844	spathulenol	Muscarinic acetylcholine receptor M2
	MOL010844	spathulenol	Gamma-aminobutyric-acid receptor subunit alpha-1
	MOL000117	Cymol	Sodium-dependent noradrenaline transporter
6	MOL000117	Cymol	Lysozyme
	MOL002085	alpha-Cubebene	Muscarinic acetylcholine receptor M3
	MOL002085	alpha-Cubebene	Muscarinic acetylcholine receptor M1
	MOL002085	alpha-Cubebene	Prostaglandin G/H synthase 2
	MOL002085	alpha-Cubebene	Muscarinic acetylcholine receptor M2
	MOL002085	alpha-Cubebene	Neuronal acetylcholine receptor subunit alpha-2
	MOL002085	alpha-Cubebene	Gamma-aminobutyric-acid receptor subunit alpha-1
	MOL000118	(L)-alpha-Terpineol	Muscarinic acetylcholine receptor M3
	MOL000118	(L)-alpha-Terpineol	Muscarinic acetylcholine receptor M1
	MOL000118	(L)-alpha-Terpineol	Gamma-aminobutyric-acid receptor subunit alpha-2
	MOL000118	(L)-alpha-Terpineol	Gamma-aminobutyric-acid receptor subunit alpha-5
	MOL000118	(L)-alpha-Terpineol	Sodium-dependent noradrenaline transporter
	MOL000118	(L)-alpha-Terpineol	Gamma-aminobutyric-acid receptor subunit alpha-3
	MOL000118	(L)-alpha-Terpineol	Muscarinic acetylcholine receptor M2
	MOL000118	(L)-alpha-Terpineol	Alpha-1B adrenergic receptor
	MOL000118	(L)-alpha-Terpineol	Sodium-dependent dopamine transporter
	MOL000118	(L)-alpha-Terpineol	Gamma-aminobutyric-acid receptor subunit alpha-1
	MOL000118	(L)-alpha-Terpineol	Gamma-aminobutyric-acid receptor subunit alpha-6
	MOL000118	(L)-alpha-Terpineol	Prostaglandin G/H synthase 1
	MOL000118	(L)-alpha-Terpineol	Sodium channel protein type 5 subunit alpha
	MOL000118	(L)-alpha-Terpineol	Coagulation factor X
	MOL000118	(L)-alpha-Terpineol	Prostaglandin G/H synthase 2
	MOL000118	(L)-alpha-Terpineol	DNA topoisomerase 2-alpha
	MOL000118	(L)-alpha-Terpineol	Heat shock protein HSP 90-alpha
	MOL000118	(L)-alpha-Terpineol	Nuclear receptor coactivator 2
	MOL000118	(L)-alpha-Terpineol	Calcium-activated potassium channel subunit alpha 1
	MOL000118	(L)-alpha-Terpineol	Cytochrome P450-cam
	MOL000118	(L)-alpha-Terpineol	Alpha-1A adrenergic receptor
	MOL000118	(L)-alpha-Terpineol	Ig gamma-1 chain C region
	MOL001201	(1R,5R,7S)-4,7-dimethyl-7-(4-methylpent-3-enyl)bicyclo[3.1.1]hept-3-ene	Muscarinic acetylcholine receptor M3
	MOL001201	(1R,5R,7S)-4,7-dimethyl-7-(4-methylpent-3-enyl)bicyclo[3.1.1]hept-3-ene	Muscarinic acetylcholine receptor M1
	MOL001201	(1R,5R,7S)-4,7-dimethyl-7-(4-methylpent-3-enyl)bicyclo[3.1.1]hept-3-ene	Prostaglandin G/H synthase 2
	MOL001201	(1R,5R,7S)-4,7-dimethyl-7-(4-methylpent-3-enyl)bicyclo[3.1.1]hept-3-ene	Retinoic acid receptor RXR-alpha
	MOL001201	(1R,5R,7S)-4,7-dimethyl-7-(4-methylpent-3-enyl)bicyclo[3.1.1]hept-3-ene	Sodium-dependent noradrenaline transporter
	MOL001201	(1R,5R,7S)-4,7-dimethyl-7-(4-methylpent-3-enyl)bicyclo[3.1.1]hept-3-ene	Muscarinic acetylcholine receptor M2
	MOL001201	(1R,5R,7S)-4,7-dimethyl-7-(4-methylpent-3-enyl)bicyclo[3.1.1]hept-3-ene	Sodium-dependent dopamine transporter
	MOL001201	(1R,5R,7S)-4,7-dimethyl-7-(4-methylpent-3-enyl)bicyclo[3.1.1]hept-3-ene	Gamma-aminobutyric-acid receptor subunit alpha-1
	MOL001201	(1R,5R,7S)-4,7-dimethyl-7-(4-methylpent-3-enyl)bicyclo[3.1.1]hept-3-ene	Nuclear receptor coactivator 2
	MOL001201	(1R,5R,7S)-4,7-dimethyl-7-(4-methylpent-3-enyl)bicyclo[3.1.1]hept-3-ene	Gamma-aminobutyric-acid receptor subunit alpha-6
	MOL000125	(-)-alpha-Pinene	Gamma-aminobutyric-acid receptor subunit alpha-2
	MOL000125	(-)-alpha-Pinene	Gamma-aminobutyric-acid receptor subunit alpha-1
	MOL000125	(-)-alpha-Pinene	Cytochrome P450-cam
	MOL000131	EIC	Prostaglandin G/H synthase 1
	MOL000131	EIC	Prostaglandin G/H synthase 2
	MOL000131	EIC	Retinoic acid receptor RXR-alpha
	MOL000131	EIC	Nuclear receptor coactivator 2
	MOL000131	EIC	Lysozyme
	MOL000131	EIC	Nicotinate-nucleotide--dimethylbenzimidazole phosphoribosyltransferase
	MOL000131	EIC	Sodium-dependent noradrenaline transporter
	MOL000131	EIC	Ig gamma-1 chain C region
	MOL000131	EIC	Gamma-aminobutyric-acid receptor subunit alpha-2
	MOL000131	EIC	Gamma-aminobutyric-acid receptor subunit alpha-1
	MOL000131	EIC	Cytochrome P450-cam
	MOL000131	EIC	Transient receptor potential cation channel subfamily V member 1
	MOL000131	EIC	Muscarinic acetylcholine receptor M1
	MOL000131	EIC	Muscarinic acetylcholine receptor M2
	MOL000131	EIC	Gamma-aminobutyric-acid receptor subunit alpha-6
	MOL001390	49070_FLUKA	Muscarinic acetylcholine receptor M3
	MOL001390	49070_FLUKA	Muscarinic acetylcholine receptor M1
	MOL001390	49070_FLUKA	Muscarinic acetylcholine receptor M2
	MOL001390	49070_FLUKA	Gamma-aminobutyric-acid receptor subunit alpha-1
	MOL001390	49070_FLUKA	Prostaglandin G/H synthase 2
	MOL001390	49070_FLUKA
	MOL001390	49070_FLUKA	Cytochrome P450-cam
	MOL001393	myristic acid	Prostaglandin G/H synthase 1
	MOL001393	myristic acid	Prostaglandin G/H synthase 2
	MOL001393	myristic acid	Cholinesterase
	MOL001393	myristic acid	Phospholipase A2
	MOL001393	myristic acid	Genome polyprotein
	MOL001393	myristic acid	Ig gamma-1 chain C region
	MOL001393	myristic acid	Ferrichrome-iron receptor
	MOL001393	myristic acid	3-oxoacyl-[acyl-carrier-protein] synthase 1
	MOL001393	myristic acid	Nuclear receptor coactivator 2
	MOL001393	myristic acid	Nuclear receptor coactivator 1
	MOL001393	myristic acid	Phosphatidylcholine-sterol acyltransferase
	MOL001729	Crysophanol	Prostaglandin G/H synthase 1
	MOL001729	Crysophanol	Prostaglandin G/H synthase 2
	MOL001729	Crysophanol	Heat shock protein HSP 90-alpha
	MOL001729	Crysophanol	Nuclear receptor coactivator 2
	MOL001729	Crysophanol	Calmodulin
	MOL001729	Crysophanol	Sodium channel protein type 5 subunit alpha
	MOL001729	Crysophanol	cGMP-inhibited 3',5'-cyclic phosphodiesterase A
	MOL001729	Crysophanol	Gamma-aminobutyric-acid receptor subunit alpha-1
	MOL001729	Crysophanol	Phosphatidylinositol-4,5-bisphosphate 3-kinase catalytic subunit gamma isoform
	MOL001729	Crysophanol	cAMP-dependent protein kinase catalytic subunit alpha
	MOL001729	Crysophanol	Ig gamma-1 chain C region
	MOL001729	Crysophanol	cAMP-dependent protein kinase inhibitor alpha
	MOL001732	IFP	Prostaglandin G/H synthase 1
	MOL001732	IFP	4-aminobutyrate aminotransferase, mitochondrial
	MOL001732	IFP	Glycine receptor subunit alpha-1
	MOL001732	IFP	Aldose reductase
	MOL001732	IFP	Gamma-aminobutyric-acid receptor subunit alpha-1
	MOL001732	IFP	Proto-oncogene tyrosine-protein kinase Src
	MOL001732	IFP	Cathepsin D
	MOL001732	IFP	Cholinesterase
	MOL001732	IFP
	MOL001732	IFP
	MOL001732	IFP
	MOL001732	IFP	Cytochrome P450-cam
	MOL001732	IFP	Aspartate aminotransferase
	MOL001732	IFP	Beta-galactosidase
	MOL001732	IFP	Ferrichrome-iron receptor
	MOL001732	IFP	Histidinol dehydrogenase
	MOL001732	IFP	Formate acetyltransferase 1
	MOL001732	IFP	Adenylosuccinate synthetase
	MOL001732	IFP	Beta-lactamase SHV-2 precursor
	MOL001732	IFP	Beta-lactamase SHV-1 precursor
	MOL001732	IFP	Beta-lactamase SHV-1
	MOL001732	IFP	C4-dicarboxylate transport transcriptional regulatory protein dctD
	MOL001732	IFP	D-alanyl-D-alanine carboxypeptidase
	MOL001732	IFP	A/G-specific adenine glycosylase
	MOL001732	IFP	Endoglucanase G
	MOL001732	IFP	Monomeric sarcosine oxidase
	MOL001732	IFP	Bacillolysin
	MOL001732	IFP	Dihydroxyacetone kinase
	MOL001732	IFP	Haloalkane dehalogenase
	MOL001732	IFP	2-hydroxy-6-oxo-7-methylocta-2,4-dienoate hydrolase
	MOL001732	IFP	1-aminocyclopropane-1-carboxylate deaminase
	MOL001732	IFP	Nicotinate-nucleotide--dimethylbenzimidazole phosphoribosyltransferase
	MOL001732	IFP	Serine--pyruvate aminotransferase
	MOL001732	IFP	Alanine--glyoxylate aminotransferase 2, mitochondrial
	MOL001732	IFP	Group IIE secretory phospholipase A2
	MOL001732	IFP	Glycine amidinotransferase, mitochondrial
	MOL001732	IFP	ADP-ribosylation factor 1
	MOL001732	IFP	NAD-dependent malic enzyme, mitochondrial
	MOL001732	IFP	Trypsin-3
	MOL001732	IFP	Gephyrin
	MOL001732	IFP	Nitric-oxide synthase, brain
	MOL001732	IFP	Alanine racemase
	MOL001732	IFP
	MOL001732	IFP	Glucose--fructose oxidoreductase
	MOL001732	IFP	Triosephosphate isomerase
	MOL000175	cyperene	Muscarinic acetylcholine receptor M3
	MOL000175	cyperene	Gamma-aminobutyric-acid receptor subunit alpha-1
	MOL000175	cyperene	Nuclear receptor coactivator 2
	MOL000175	cyperene	Prostaglandin G/H synthase 2
	MOL000019	D-Camphene	Gamma-aminobutyric-acid receptor subunit alpha-2
	MOL000019	D-Camphene	Gamma-aminobutyric-acid receptor subunit alpha-1
	MOL000019	D-Camphene	Cytochrome P450-cam
	MOL000019	D-Camphene	Potassium voltage-gated channel subfamily H member 2
	MOL000019	D-Camphene	Sodium channel protein type 5 subunit alpha
	MOL000019	D-Camphene	Coagulation factor X
	MOL000019	D-Camphene	Prostaglandin G/H synthase 2
	MOL000019	D-Camphene	DNA topoisomerase 2-alpha
	MOL000019	D-Camphene	Nuclear receptor coactivator 2
	MOL000019	D-Camphene	Calcium-activated potassium channel subunit alpha 1
	MOL000019	D-Camphene	Calmodulin
	MOL000193	(Z)-caryophyllene	Prostaglandin G/H synthase 1
	MOL000193	(Z)-caryophyllene	Muscarinic acetylcholine receptor M3
	MOL000193	(Z)-caryophyllene	Muscarinic acetylcholine receptor M1
	MOL000193	(Z)-caryophyllene	Prostaglandin G/H synthase 2
	MOL000193	(Z)-caryophyllene	Gamma-aminobutyric-acid receptor subunit alpha-2
	MOL000193	(Z)-caryophyllene	Sodium-dependent noradrenaline transporter
	MOL000193	(Z)-caryophyllene	Alpha-1A adrenergic receptor
	MOL000193	(Z)-caryophyllene	Muscarinic acetylcholine receptor M2
	MOL000193	(Z)-caryophyllene	Alpha-1B adrenergic receptor
	MOL000193	(Z)-caryophyllene	Gamma-aminobutyric-acid receptor subunit alpha-1
	MOL000193	(Z)-caryophyllene	Nuclear receptor coactivator 2
	MOL000193	(Z)-caryophyllene	Gamma-aminobutyric-acid receptor subunit alpha-6
	MOL000193	(Z)-caryophyllene	Beta-2 adrenergic receptor
	MOL000193	(Z)-caryophyllene	Neuronal acetylcholine receptor subunit alpha-2
	MOL000193	(Z)-caryophyllene	Sodium-dependent dopamine transporter
	MOL000197	Myrcene
	MOL000197	Myrcene	Gamma-aminobutyric-acid receptor subunit alpha-1
	MOL000198	(R)-linalool	Muscarinic acetylcholine receptor M1
	MOL000198	(R)-linalool	Gamma-aminobutyric-acid receptor subunit alpha-2
	MOL000198	(R)-linalool	Muscarinic acetylcholine receptor M2
	MOL000198	(R)-linalool	Gamma-aminobutyric-acid receptor subunit alpha-3
	MOL000198	(R)-linalool	Gamma-aminobutyric-acid receptor subunit alpha-6
	MOL000198	(R)-linalool	Prostaglandin G/H synthase 1
	MOL000198	(R)-linalool	Potassium voltage-gated channel subfamily H member 2
	MOL000198	(R)-linalool	Sodium channel protein type 5 subunit alpha
	MOL000198	(R)-linalool	Coagulation factor X
	MOL000198	(R)-linalool	Prostaglandin G/H synthase 2
	MOL000198	(R)-linalool	Vascular endothelial growth factor receptor 2
	MOL000198	(R)-linalool	DNA topoisomerase 2-alpha
	MOL000198	(R)-linalool	Heat shock protein HSP 90-alpha
	MOL000198	(R)-linalool	Nuclear receptor coactivator 2
	MOL000198	(R)-linalool	Calcium-activated potassium channel subunit alpha 1
	MOL000198	(R)-linalool	Muscarinic acetylcholine receptor M3
	MOL000198	(R)-linalool	Gamma-aminobutyric-acid receptor subunit alpha-5
	MOL000198	(R)-linalool	Gamma-aminobutyric-acid receptor subunit alpha-1
	MOL000198	(R)-linalool	Sodium-dependent noradrenaline transporter
	MOL000198	(R)-linalool	Progesterone receptor
	MOL000200	(S)-(+)-alpha-Phellandrene	Acetylcholinesterase
	MOL000200	(S)-(+)-alpha-Phellandrene	Gamma-aminobutyric-acid receptor subunit alpha-1
	MOL000200	(S)-(+)-alpha-Phellandrene	Dipeptidyl peptidase 4
	MOL000200	(S)-(+)-alpha-Phellandrene	Cytochrome P450-cam
	MOL000202	Moslene	Prostaglandin G/H synthase 2
	MOL000202	Moslene	Acetylcholinesterase
	MOL000202	Moslene	Gamma-aminobutyric-acid receptor subunit alpha-1
	MOL000202	Moslene	Dipeptidyl peptidase 4
	MOL000202	Moslene
	MOL000202	Moslene	Cytochrome P450-cam
	MOL000202	Moslene
	MOL000202	Moslene
	MOL002028	(+)-beta-Phellandrene	Muscarinic acetylcholine receptor M3
	MOL002028	(+)-beta-Phellandrene	Muscarinic acetylcholine receptor M2
	MOL002028	(+)-beta-Phellandrene	Neuronal acetylcholine receptor subunit alpha-2
	MOL002028	(+)-beta-Phellandrene	Gamma-aminobutyric-acid receptor subunit alpha-1
	MOL000204	-cis-.beta.-Elemene diastereomer	Prostaglandin G/H synthase 1
	MOL000204	-cis-.beta.-Elemene diastereomer	Muscarinic acetylcholine receptor M3
	MOL000204	-cis-.beta.-Elemene diastereomer	Muscarinic acetylcholine receptor M1
	MOL000204	-cis-.beta.-Elemene diastereomer	Prostaglandin G/H synthase 2
	MOL000204	-cis-.beta.-Elemene diastereomer	Gamma-aminobutyric-acid receptor subunit alpha-2
	MOL000204	-cis-.beta.-Elemene diastereomer	Retinoic acid receptor RXR-alpha
	MOL000204	-cis-.beta.-Elemene diastereomer	Sodium-dependent noradrenaline transporter
	MOL000204	-cis-.beta.-Elemene diastereomer	Alpha-1A adrenergic receptor
	MOL000204	-cis-.beta.-Elemene diastereomer	Gamma-aminobutyric-acid receptor subunit alpha-3
	MOL000204	-cis-.beta.-Elemene diastereomer	Muscarinic acetylcholine receptor M2
	MOL000204	-cis-.beta.-Elemene diastereomer	Gamma-aminobutyric-acid receptor subunit alpha-1
	MOL000204	-cis-.beta.-Elemene diastereomer	Neuronal acetylcholine receptor subunit alpha-7
	MOL000204	-cis-.beta.-Elemene diastereomer	Nuclear receptor coactivator 2
	MOL000204	-cis-.beta.-Elemene diastereomer	Gamma-aminobutyric-acid receptor subunit alpha-6
	MOL000208	()-Aromadendrene	Muscarinic acetylcholine receptor M3
	MOL000208	()-Aromadendrene	Muscarinic acetylcholine receptor M2
	MOL000208	()-Aromadendrene	Muscarinic acetylcholine receptor M1
	MOL000208	()-Aromadendrene
	MOL000208	()-Aromadendrene	Lysozyme
	MOL000208	()-Aromadendrene	Nicotinate-nucleotide--dimethylbenzimidazole phosphoribosyltransferase
	MOL000211	Mairin	Progesterone receptor
	MOL002117	β-sesquiphellandrene	Prostaglandin G/H synthase 2
	MOL002117	β-sesquiphellandrene	Sodium-dependent noradrenaline transporter
	MOL002117	β-sesquiphellandrene	Amine oxidase [flavin-containing] B
	MOL002117	β-sesquiphellandrene	Nuclear receptor coactivator 2
	MOL002122	(Z)-Ligustilide	Prostaglandin G/H synthase 1
	MOL002122	(Z)-Ligustilide	Muscarinic acetylcholine receptor M3
	MOL002122	(Z)-Ligustilide	Muscarinic acetylcholine receptor M1
	MOL002122	(Z)-Ligustilide	Beta-1 adrenergic receptor
	MOL002122	(Z)-Ligustilide	Sodium channel protein type 5 subunit alpha
	MOL002122	(Z)-Ligustilide	Prostaglandin G/H synthase 2
	MOL002122	(Z)-Ligustilide	Alpha-2A adrenergic receptor
	MOL002122	(Z)-Ligustilide	Alpha-2C adrenergic receptor
	MOL002122	(Z)-Ligustilide	cGMP-inhibited 3',5'-cyclic phosphodiesterase A
	MOL002122	(Z)-Ligustilide	Sodium-dependent noradrenaline transporter
	MOL002122	(Z)-Ligustilide	Muscarinic acetylcholine receptor M2
	MOL002122	(Z)-Ligustilide	Alpha-2B adrenergic receptor
	MOL002122	(Z)-Ligustilide	Alpha-1B adrenergic receptor
	MOL002122	(Z)-Ligustilide	Sodium-dependent dopamine transporter
	MOL002122	(Z)-Ligustilide	Beta-2 adrenergic receptor
	MOL002122	(Z)-Ligustilide	Sodium-dependent serotonin transporter
	MOL002122	(Z)-Ligustilide	Gamma-aminobutyric-acid receptor subunit alpha-1
	MOL002122	(Z)-Ligustilide	Amine oxidase [flavin-containing] B
	MOL002122	(Z)-Ligustilide	Amine oxidase [flavin-containing] A
	MOL002122	(Z)-Ligustilide	cAMP-dependent protein kinase catalytic subunit alpha
	MOL002138	p-Cymen-8-ol	Muscarinic acetylcholine receptor M1
	MOL002138	p-Cymen-8-ol	Beta-1 adrenergic receptor
	MOL002138	p-Cymen-8-ol	Alpha-2C adrenergic receptor
	MOL002138	p-Cymen-8-ol	Sodium-dependent noradrenaline transporter
	MOL002138	p-Cymen-8-ol	Alpha-1A adrenergic receptor
	MOL002138	p-Cymen-8-ol	Muscarinic acetylcholine receptor M2
	MOL002138	p-Cymen-8-ol	Alpha-2B adrenergic receptor
	MOL002138	p-Cymen-8-ol	Alpha-1B adrenergic receptor
	MOL002138	p-Cymen-8-ol	Sodium-dependent dopamine transporter
	MOL002138	p-Cymen-8-ol	Beta-2 adrenergic receptor
	MOL002186	Aromadendrene oxide 2	Muscarinic acetylcholine receptor M3
	MOL002186	Aromadendrene oxide 2	Muscarinic acetylcholine receptor M1
	MOL002186	Aromadendrene oxide 2	Muscarinic acetylcholine receptor M2
	MOL002186	Aromadendrene oxide 2	Gamma-aminobutyric-acid receptor subunit alpha-1
	MOL002361	Terragon	D(1A) dopamine receptor
	MOL002361	Terragon	Beta-1 adrenergic receptor
	MOL002361	Terragon	Renin
	MOL002361	Terragon	Alpha-2A adrenergic receptor
	MOL002361	Terragon	Alpha-2C adrenergic receptor
	MOL002361	Terragon	Sodium-dependent noradrenaline transporter
	MOL002361	Terragon	Alpha-1A adrenergic receptor
	MOL002361	Terragon	Muscarinic acetylcholine receptor M2
	MOL002361	Terragon	Alpha-1B adrenergic receptor
	MOL002361	Terragon	Sodium-dependent dopamine transporter
	MOL002361	Terragon	Beta-2 adrenergic receptor
	MOL002361	Terragon	Beta-lactamase
	MOL002361	Terragon	Amine oxidase [flavin-containing] B
	MOL002361	Terragon	Amine oxidase [flavin-containing] A
	MOL002361	Terragon	Lysozyme
	MOL002361	Terragon	Trypsin-3
	MOL002361	Terragon	Chymotrypsinogen B
	MOL002361	Terragon	Prostaglandin G/H synthase 1
	MOL002361	Terragon	Prostaglandin G/H synthase 2
	MOL002361	Terragon	Alpha-1D adrenergic receptor
	MOL000024	alpha-humulene	Prostaglandin G/H synthase 2
	MOL000024	alpha-humulene	Sodium-dependent noradrenaline transporter
	MOL000024	alpha-humulene	Gamma-aminobutyric-acid receptor subunit alpha-1
	MOL000024	alpha-humulene	Nuclear receptor coactivator 2
	MOL000024	alpha-humulene	Renin
	MOL000024	alpha-humulene
	MOL000024	alpha-humulene
	MOL000024	alpha-humulene	Tumor necrosis factor
	MOL000024	alpha-humulene	Interleukin-1 beta
	MOL000244	()-Borneol	Cytochrome P450-cam
	MOL000244	()-Borneol	Gamma-aminobutyric-acid receptor subunit alpha-2
	MOL000244	()-Borneol	Gamma-aminobutyric-acid receptor subunit alpha-5
	MOL000244	()-Borneol	Gamma-aminobutyric-acid receptor subunit alpha-3
	MOL000244	()-Borneol	Muscarinic acetylcholine receptor M2
	MOL000244	()-Borneol	Gamma-aminobutyric-acid receptor subunit alpha-1
	MOL000244	()-Borneol	Ig gamma-1 chain C region
	MOL000244	()-Borneol	Gamma-aminobutyric-acid receptor subunit alpha-6
	MOL000244	()-Borneol	Prostaglandin G/H synthase 1
	MOL000244	()-Borneol	Prostaglandin G/H synthase 2
	MOL000244	()-Borneol	Sodium-dependent noradrenaline transporter
	MOL000244	()-Borneol	Amine oxidase [flavin-containing] B
	MOL000244	()-Borneol	Nuclear receptor coactivator 2
	MOL002504	Peruviol	Prostaglandin G/H synthase 2
	MOL002504	Peruviol	Sodium-dependent noradrenaline transporter
	MOL000259	o-Thymol	Muscarinic acetylcholine receptor M1
	MOL000259	o-Thymol	Beta-1 adrenergic receptor
	MOL000259	o-Thymol	Alpha-2C adrenergic receptor
	MOL000259	o-Thymol	Sodium-dependent noradrenaline transporter
	MOL000259	o-Thymol	Alpha-1A adrenergic receptor
	MOL000259	o-Thymol	Sodium-dependent dopamine transporter
	MOL000259	o-Thymol	Beta-2 adrenergic receptor
	MOL000259	o-Thymol	Muscarinic acetylcholine receptor M2
	MOL000259	o-Thymol	Alpha-1B adrenergic receptor
	MOL000259	o-Thymol	Alpha-1D adrenergic receptor
	MOL000263	oleanolic acid	Caspase-9
	MOL000263	oleanolic acid	Caspase-3
	MOL000263	oleanolic acid	Heme oxygenase 1
	MOL000263	oleanolic acid	Intercellular adhesion molecule 1
	MOL000263	oleanolic acid	NAD(P)H dehydrogenase [quinone] 1
	MOL000263	oleanolic acid	Pancreatic alpha-amylase
	MOL000264	Tereben	Muscarinic acetylcholine receptor M3
	MOL000264	Tereben	Muscarinic acetylcholine receptor M1
	MOL000264	Tereben	Gamma-aminobutyric-acid receptor subunit alpha-2
	MOL000264	Tereben	Gamma-aminobutyric-acid receptor subunit alpha-5
	MOL000264	Tereben	Sodium-dependent noradrenaline transporter
	MOL000264	Tereben	Gamma-aminobutyric-acid receptor subunit alpha-3
	MOL000264	Tereben	Muscarinic acetylcholine receptor M2
	MOL000264	Tereben	Neuronal acetylcholine receptor subunit alpha-2
	MOL000264	Tereben	Gamma-aminobutyric-acid receptor subunit alpha-1
	MOL000264	Tereben	Cytochrome P450-cam
	MOL000264	Tereben	Ig gamma-1 chain C region
	MOL000264	Tereben	Gamma-aminobutyric-acid receptor subunit alpha-6
	MOL000264	Tereben	Prostaglandin G/H synthase 2
	MOL000264	Tereben
	MOL000264	Tereben
	MOL000264	Tereben
	MOL000267	beta-Citronellol
	MOL000267	beta-Citronellol	Prostaglandin G/H synthase 2
	MOL000267	beta-Citronellol	Nuclear receptor coactivator 2
	MOL002697	junipene	Muscarinic acetylcholine receptor M3
	MOL002697	junipene	Muscarinic acetylcholine receptor M2
	MOL002697	junipene	Gamma-aminobutyric-acid receptor subunit alpha-1
	MOL002697	junipene	Gamma-aminobutyric-acid receptor subunit alpha-2
	MOL002697	junipene	Alpha-1B adrenergic receptor
	MOL002697	junipene	Neuronal acetylcholine receptor subunit alpha-2
	MOL000027	alpha-Curcumene	Muscarinic acetylcholine receptor M1
	MOL000027	alpha-Curcumene	Prostaglandin G/H synthase 2
	MOL000027	alpha-Curcumene	Sodium-dependent noradrenaline transporter
	MOL000027	alpha-Curcumene	Alpha-1A adrenergic receptor
	MOL000027	alpha-Curcumene	Amine oxidase [flavin-containing] B
	MOL000027	alpha-Curcumene	Sodium-dependent dopamine transporter
	MOL002850	butylated hydroxytoluene	Muscarinic acetylcholine receptor M3
	MOL002850	butylated hydroxytoluene	Muscarinic acetylcholine receptor M1
	MOL002850	butylated hydroxytoluene	Sodium channel protein type 5 subunit alpha
	MOL002850	butylated hydroxytoluene	Sodium-dependent noradrenaline transporter
	MOL002850	butylated hydroxytoluene	Alpha-1B adrenergic receptor
	MOL002850	butylated hydroxytoluene	Sodium-dependent dopamine transporter
	MOL002850	butylated hydroxytoluene	Beta-2 adrenergic receptor
	MOL002850	butylated hydroxytoluene	Glutamate [NMDA] receptor subunit 3A
	MOL002850	butylated hydroxytoluene	Beta-1 adrenergic receptor
	MOL002850	butylated hydroxytoluene	Alpha-1A adrenergic receptor
	MOL002850	butylated hydroxytoluene	Muscarinic acetylcholine receptor M2
	MOL002850	butylated hydroxytoluene	Sodium-dependent serotonin transporter
	MOL002850	butylated hydroxytoluene	Retinoic acid receptor RXR-alpha
	MOL002850	butylated hydroxytoluene	Vascular endothelial growth factor receptor 2
	MOL002850	butylated hydroxytoluene	Heme oxygenase 1
	MOL002850	butylated hydroxytoluene	Platelet endothelial cell adhesion molecule
	MOL002850	butylated hydroxytoluene	Bone morphogenetic protein 4
	MOL002850	butylated hydroxytoluene	Pulmonary surfactant-associated protein B
	MOL002850	butylated hydroxytoluene	Protocadherin-12
	MOL003028	Eudesmol	Gamma-aminobutyric-acid receptor subunit alpha-2
	MOL003028	Eudesmol	Gamma-aminobutyric-acid receptor subunit alpha-5
	MOL003028	Eudesmol	Gamma-aminobutyric-acid receptor subunit alpha-3
	MOL003028	Eudesmol	Muscarinic acetylcholine receptor M2
	MOL003028	Eudesmol	Gamma-aminobutyric-acid receptor subunit alpha-1
	MOL003028	Eudesmol	Neuronal acetylcholine receptor subunit alpha-7
	MOL000032	beta-Eudesmol	Gamma-aminobutyric-acid receptor subunit alpha-1
	MOL000032	beta-Eudesmol	Neuronal acetylcholine receptor subunit alpha-7
	MOL000034	2-[(1R,3S,4S)-3-isopropenyl-4-methyl-4-vinylcyclohexyl]propan-2-ol	Gamma-aminobutyric-acid receptor subunit alpha-2
	MOL000034	2-[(1R,3S,4S)-3-isopropenyl-4-methyl-4-vinylcyclohexyl]propan-2-ol	Gamma-aminobutyric-acid receptor subunit alpha-3
	MOL000034	2-[(1R,3S,4S)-3-isopropenyl-4-methyl-4-vinylcyclohexyl]propan-2-ol	Muscarinic acetylcholine receptor M2
	MOL000034	2-[(1R,3S,4S)-3-isopropenyl-4-methyl-4-vinylcyclohexyl]propan-2-ol	Gamma-aminobutyric-acid receptor subunit alpha-1
	MOL000034	2-[(1R,3S,4S)-3-isopropenyl-4-methyl-4-vinylcyclohexyl]propan-2-ol	Neuronal acetylcholine receptor subunit alpha-7
	MOL000034	2-[(1R,3S,4S)-3-isopropenyl-4-methyl-4-vinylcyclohexyl]propan-2-ol	Glutamate receptor 2
	MOL000034	2-[(1R,3S,4S)-3-isopropenyl-4-methyl-4-vinylcyclohexyl]propan-2-ol	Gamma-aminobutyric-acid receptor subunit alpha-6
	MOL000034	2-[(1R,3S,4S)-3-isopropenyl-4-methyl-4-vinylcyclohexyl]propan-2-ol	Gamma-aminobutyric-acid receptor subunit alpha-5
	MOL000034	2-[(1R,3S,4S)-3-isopropenyl-4-methyl-4-vinylcyclohexyl]propan-2-ol	Muscarinic acetylcholine receptor M3
	MOL000034	2-[(1R,3S,4S)-3-isopropenyl-4-methyl-4-vinylcyclohexyl]propan-2-ol	Muscarinic acetylcholine receptor M1
	MOL000034	2-[(1R,3S,4S)-3-isopropenyl-4-methyl-4-vinylcyclohexyl]propan-2-ol	Muscarinic acetylcholine receptor M4
	MOL000034	2-[(1R,3S,4S)-3-isopropenyl-4-methyl-4-vinylcyclohexyl]propan-2-ol	5-hydroxytryptamine 2A receptor
	MOL000034	2-[(1R,3S,4S)-3-isopropenyl-4-methyl-4-vinylcyclohexyl]propan-2-ol	Sodium-dependent noradrenaline transporter
	MOL000034	2-[(1R,3S,4S)-3-isopropenyl-4-methyl-4-vinylcyclohexyl]propan-2-ol	Beta-2 adrenergic receptor
	MOL000034	2-[(1R,3S,4S)-3-isopropenyl-4-methyl-4-vinylcyclohexyl]propan-2-ol	Sodium-dependent serotonin transporter
	MOL000347	Syrigin	Prostaglandin G/H synthase 2
	MOL000347	Syrigin	Nitric-oxide synthase, endothelial
	MOL000347	Syrigin	Prostaglandin G/H synthase 1
	MOL000347	Syrigin	Muscarinic acetylcholine receptor M3
	MOL000347	Syrigin	Muscarinic acetylcholine receptor M1
	MOL000347	Syrigin	Beta-1 adrenergic receptor
	MOL000347	Syrigin	Alpha-2A adrenergic receptor
	MOL000347	Syrigin	Sodium-dependent noradrenaline transporter
	MOL000347	Syrigin	Alpha-1A adrenergic receptor
	MOL000347	Syrigin	Muscarinic acetylcholine receptor M2
	MOL000347	Syrigin	Alpha-2B adrenergic receptor
	MOL000347	Syrigin	Alpha-1B adrenergic receptor
	MOL000347	Syrigin	Sodium-dependent dopamine transporter
	MOL000347	Syrigin	Beta-2 adrenergic receptor
	MOL000347	Syrigin	Gamma-aminobutyric-acid receptor subunit alpha-1
	MOL000347	Syrigin	Leukotriene A-4 hydrolase
	MOL000347	Syrigin	Amine oxidase [flavin-containing] B
	MOL000347	Syrigin	cAMP-dependent protein kinase inhibitor alpha
	MOL000348	4-[(Z)-3-hydroxyprop-1-enyl]-2,6-dimethoxyphenol	Nitric oxide synthase, inducible
	MOL000348	4-[(Z)-3-hydroxyprop-1-enyl]-2,6-dimethoxyphenol	Prostaglandin G/H synthase 1
	MOL000348	4-[(Z)-3-hydroxyprop-1-enyl]-2,6-dimethoxyphenol	D(1A) dopamine receptor
	MOL000348	4-[(Z)-3-hydroxyprop-1-enyl]-2,6-dimethoxyphenol	Muscarinic acetylcholine receptor M3
	MOL000348	4-[(Z)-3-hydroxyprop-1-enyl]-2,6-dimethoxyphenol	Muscarinic acetylcholine receptor M1
	MOL000348	4-[(Z)-3-hydroxyprop-1-enyl]-2,6-dimethoxyphenol	Beta-1 adrenergic receptor
	MOL000348	4-[(Z)-3-hydroxyprop-1-enyl]-2,6-dimethoxyphenol	Prostaglandin G/H synthase 2
	MOL000348	4-[(Z)-3-hydroxyprop-1-enyl]-2,6-dimethoxyphenol	Nitric-oxide synthase, endothelial
	MOL000348	4-[(Z)-3-hydroxyprop-1-enyl]-2,6-dimethoxyphenol	Alpha-2A adrenergic receptor
	MOL000348	4-[(Z)-3-hydroxyprop-1-enyl]-2,6-dimethoxyphenol	Sodium-dependent noradrenaline transporter
	MOL000348	4-[(Z)-3-hydroxyprop-1-enyl]-2,6-dimethoxyphenol	Alpha-1A adrenergic receptor
	MOL000348	4-[(Z)-3-hydroxyprop-1-enyl]-2,6-dimethoxyphenol	Muscarinic acetylcholine receptor M2
	MOL000348	4-[(Z)-3-hydroxyprop-1-enyl]-2,6-dimethoxyphenol	Alpha-2B adrenergic receptor
	MOL000348	4-[(Z)-3-hydroxyprop-1-enyl]-2,6-dimethoxyphenol	Alpha-1B adrenergic receptor
	MOL000348	4-[(Z)-3-hydroxyprop-1-enyl]-2,6-dimethoxyphenol	Sodium-dependent dopamine transporter
	MOL000348	4-[(Z)-3-hydroxyprop-1-enyl]-2,6-dimethoxyphenol	Beta-2 adrenergic receptor
	MOL000348	4-[(Z)-3-hydroxyprop-1-enyl]-2,6-dimethoxyphenol	Gamma-aminobutyric-acid receptor subunit alpha-1
	MOL000348	4-[(Z)-3-hydroxyprop-1-enyl]-2,6-dimethoxyphenol	Urokinase-type plasminogen activator
	MOL000348	4-[(Z)-3-hydroxyprop-1-enyl]-2,6-dimethoxyphenol	Heat shock protein HSP 90-alpha
	MOL000348	4-[(Z)-3-hydroxyprop-1-enyl]-2,6-dimethoxyphenol	Leukotriene A-4 hydrolase
	MOL000348	4-[(Z)-3-hydroxyprop-1-enyl]-2,6-dimethoxyphenol	Amine oxidase [flavin-containing] B
	MOL000348	4-[(Z)-3-hydroxyprop-1-enyl]-2,6-dimethoxyphenol	cAMP-dependent protein kinase inhibitor alpha
	MOL003484	PEY	Prostaglandin G/H synthase 1
	MOL003484	PEY	Prostaglandin G/H synthase 2
	MOL003484	PEY	Amine oxidase [flavin-containing] B
	MOL003484	PEY	Nuclear receptor coactivator 2
	MOL003541	()-alpha-Longipinene	Cytochrome P450-cam
	MOL003541	()-alpha-Longipinene	Muscarinic acetylcholine receptor M3
	MOL003541	()-alpha-Longipinene	Muscarinic acetylcholine receptor M2
	MOL003541	()-alpha-Longipinene	Neuronal acetylcholine receptor subunit alpha-2
	MOL003541	()-alpha-Longipinene	Gamma-aminobutyric-acid receptor subunit alpha-1
	MOL000359	sitosterol	Progesterone receptor
	MOL000359	sitosterol	Nuclear receptor coactivator 2
	MOL000359	sitosterol	Mineralocorticoid receptor
	MOL000388	gamma-aminobutyric acid	Cathepsin D
	MOL000388	gamma-aminobutyric acid	Cholinesterase
	MOL000388	gamma-aminobutyric acid
	MOL000388	gamma-aminobutyric acid
	MOL000388	gamma-aminobutyric acid	Cytochrome P450-cam
	MOL000388	gamma-aminobutyric acid	Aspartate aminotransferase
	MOL000388	gamma-aminobutyric acid	Ferrichrome-iron receptor
	MOL000388	gamma-aminobutyric acid	Bacillolysin
	MOL000388	gamma-aminobutyric acid	2-hydroxy-6-oxo-7-methylocta-2,4-dienoate hydrolase
	MOL000388	gamma-aminobutyric acid	1-aminocyclopropane-1-carboxylate deaminase
	MOL000388	gamma-aminobutyric acid	Glycine amidinotransferase, mitochondrial
	MOL000388	gamma-aminobutyric acid	Trypsin-3
	MOL000388	gamma-aminobutyric acid	4-aminobutyrate aminotransferase, mitochondrial
	MOL000388	gamma-aminobutyric acid	cAMP-dependent protein kinase catalytic subunit alpha
	MOL000388	gamma-aminobutyric acid
	MOL000388	gamma-aminobutyric acid	Haloalkane dehalogenase
	MOL000388	gamma-aminobutyric acid	Interleukin-6
	MOL000388	gamma-aminobutyric acid	Transitional endoplasmic reticulum ATPase
	MOL000388	gamma-aminobutyric acid	Sodium- and chloride-dependent GABA transporter 1
	MOL000449	Stigmasterol	Progesterone receptor
	MOL000449	Stigmasterol	Mineralocorticoid receptor
	MOL000449	Stigmasterol	Nuclear receptor coactivator 2
	MOL000449	Stigmasterol
	MOL000449	Stigmasterol	Ig gamma-1 chain C region
	MOL000449	Stigmasterol	Retinoic acid receptor RXR-alpha
	MOL000449	Stigmasterol	Nuclear receptor coactivator 1
	MOL000449	Stigmasterol	Prostaglandin G/H synthase 1
	MOL000449	Stigmasterol	Prostaglandin G/H synthase 2
	MOL000449	Stigmasterol	Alpha-2A adrenergic receptor
	MOL000449	Stigmasterol	Sodium-dependent noradrenaline transporter
	MOL000449	Stigmasterol	Sodium-dependent dopamine transporter
	MOL000449	Stigmasterol	Beta-2 adrenergic receptor
	MOL000449	Stigmasterol	Aldose reductase
	MOL000449	Stigmasterol	Urokinase-type plasminogen activator
	MOL000449	Stigmasterol	Leukotriene A-4 hydrolase
	MOL000449	Stigmasterol	Amine oxidase [flavin-containing] B
	MOL000449	Stigmasterol	Amine oxidase [flavin-containing] A
	MOL000449	Stigmasterol	cAMP-dependent protein kinase catalytic subunit alpha
	MOL000449	Stigmasterol	Chymotrypsinogen B
	MOL000449	Stigmasterol	Muscarinic acetylcholine receptor M3
	MOL000449	Stigmasterol	Muscarinic acetylcholine receptor M1
	MOL000449	Stigmasterol	Beta-1 adrenergic receptor
	MOL000449	Stigmasterol	Sodium channel protein type 5 subunit alpha
	MOL000449	Stigmasterol	5-hydroxytryptamine 2A receptor
	MOL000449	Stigmasterol	Alpha-1A adrenergic receptor
	MOL000449	Stigmasterol	Gamma-aminobutyric-acid receptor subunit alpha-3
	MOL000449	Stigmasterol	Muscarinic acetylcholine receptor M2
	MOL000449	Stigmasterol	Alpha-1B adrenergic receptor
	MOL000449	Stigmasterol	Gamma-aminobutyric-acid receptor subunit alpha-1
	MOL000449	Stigmasterol	Neuronal acetylcholine receptor subunit alpha-7
	MOL000475	anethole	Alpha-2C adrenergic receptor
	MOL000475	anethole	Sodium-dependent noradrenaline transporter
	MOL000475	anethole	Alpha-1A adrenergic receptor
	MOL000475	anethole	Sodium-dependent dopamine transporter
	MOL000475	anethole	Beta-2 adrenergic receptor
	MOL000475	anethole	Amine oxidase [flavin-containing] B
	MOL000475	anethole	Amine oxidase [flavin-containing] A
	MOL000475	anethole	Lysozyme
	MOL000475	anethole	Renin
	MOL000475	anethole	Trypsin-3
	MOL000475	anethole	Muscarinic acetylcholine receptor M1
	MOL000475	anethole	Transcription factor p65
	MOL000475	anethole	Transcription factor AP-1
	MOL000475	anethole	NF-kappa-B inhibitor alpha
	MOL000475	anethole	Interleukin-2
	MOL000479	Farnesene	Muscarinic acetylcholine receptor M3
	MOL000479	Farnesene	Muscarinic acetylcholine receptor M1
	MOL000479	Farnesene	Muscarinic acetylcholine receptor M2
	MOL000479	Farnesene	Gamma-aminobutyric-acid receptor subunit alpha-1
	MOL000479	Farnesene	Prostaglandin G/H synthase 2
	MOL000479	Farnesene	Amine oxidase [flavin-containing] B
	MOL002003	(-)-Caryophyllene oxide	Muscarinic acetylcholine receptor M3
	MOL002003	(-)-Caryophyllene oxide	Prothrombin
	MOL002003	(-)-Caryophyllene oxide	Muscarinic acetylcholine receptor M1
	MOL002003	(-)-Caryophyllene oxide	Prostaglandin G/H synthase 2
	MOL002003	(-)-Caryophyllene oxide	Acetylcholinesterase
	MOL002003	(-)-Caryophyllene oxide	Muscarinic acetylcholine receptor M2
	MOL002003	(-)-Caryophyllene oxide	Alpha-1B adrenergic receptor
	MOL002003	(-)-Caryophyllene oxide	Gamma-aminobutyric-acid receptor subunit alpha-1
	MOL002003	(-)-Caryophyllene oxide	Dipeptidyl peptidase 4
	MOL002003	(-)-Caryophyllene oxide	Gamma-aminobutyric-acid receptor subunit alpha-6
	MOL000612	(-)-alpha-cedrene	Muscarinic acetylcholine receptor M3
	MOL000612	(-)-alpha-cedrene	Prostaglandin G/H synthase 2
	MOL000612	(-)-alpha-cedrene	Gamma-aminobutyric-acid receptor subunit alpha-2
	MOL000612	(-)-alpha-cedrene	Retinoic acid receptor RXR-alpha
	MOL000612	(-)-alpha-cedrene	Gamma-aminobutyric-acid receptor subunit alpha-1
	MOL000612	(-)-alpha-cedrene	Nuclear receptor coactivator 2
	MOL000612	(-)-alpha-cedrene	Muscarinic acetylcholine receptor M1
	MOL000612	(-)-alpha-cedrene
	MOL000612	(-)-alpha-cedrene
	MOL000066	alloaromadedrene	Muscarinic acetylcholine receptor M3
	MOL000066	alloaromadedrene	Muscarinic acetylcholine receptor M2
	MOL000066	alloaromadedrene	Gamma-aminobutyric-acid receptor subunit alpha-1
	MOL000066	alloaromadedrene	Muscarinic acetylcholine receptor M1
	MOL000066	alloaromadedrene	Neuronal acetylcholine receptor subunit alpha-2
	MOL000666	hexanal	Tumor necrosis factor
	MOL000666	hexanal	Transcription factor AP-1
	MOL000666	hexanal	Tissue factor
	MOL000666	hexanal	Mitogen-activated protein kinase 10
	MOL000666	hexanal	Abl interactor 1
	MOL000666	hexanal	Platelet glycoprotein 4
	MOL000668	PENTYLFURAN	Sodium-dependent noradrenaline transporter
	MOL000668	PENTYLFURAN	Alpha-1A adrenergic receptor
	MOL000677	(1R,4R)-4-isopropyl-1,6-dimethyltetralin	Prostaglandin G/H synthase 1
	MOL000677	(1R,4R)-4-isopropyl-1,6-dimethyltetralin	Muscarinic acetylcholine receptor M3
	MOL000677	(1R,4R)-4-isopropyl-1,6-dimethyltetralin	Prothrombin
	MOL000677	(1R,4R)-4-isopropyl-1,6-dimethyltetralin	Muscarinic acetylcholine receptor M1
	MOL000677	(1R,4R)-4-isopropyl-1,6-dimethyltetralin	Estrogen receptor
	MOL000677	(1R,4R)-4-isopropyl-1,6-dimethyltetralin	Sodium channel protein type 5 subunit alpha
	MOL000677	(1R,4R)-4-isopropyl-1,6-dimethyltetralin	Prostaglandin G/H synthase 2
	MOL000677	(1R,4R)-4-isopropyl-1,6-dimethyltetralin	Retinoic acid receptor RXR-alpha
	MOL000677	(1R,4R)-4-isopropyl-1,6-dimethyltetralin	Sodium-dependent noradrenaline transporter
	MOL000677	(1R,4R)-4-isopropyl-1,6-dimethyltetralin	Alpha-1A adrenergic receptor
	MOL000677	(1R,4R)-4-isopropyl-1,6-dimethyltetralin	Alpha-1B adrenergic receptor
	MOL000677	(1R,4R)-4-isopropyl-1,6-dimethyltetralin	Sodium-dependent dopamine transporter
	MOL000677	(1R,4R)-4-isopropyl-1,6-dimethyltetralin	Alpha-1D adrenergic receptor
	MOL000677	(1R,4R)-4-isopropyl-1,6-dimethyltetralin	Sodium-dependent serotonin transporter
	MOL000677	(1R,4R)-4-isopropyl-1,6-dimethyltetralin	Gamma-aminobutyric-acid receptor subunit alpha-1
	MOL000677	(1R,4R)-4-isopropyl-1,6-dimethyltetralin	Dipeptidyl peptidase 4
	MOL000716	trans-2-nonenal
	MOL000716	trans-2-nonenal
	MOL000716	trans-2-nonenal	Trypsin-3
	MOL000716	trans-2-nonenal	Neutrophil elastase
	MOL000716	trans-2-nonenal	Lithostathine-1-alpha
	MOL000716	trans-2-nonenal	Membrane-associated guanylate kinase, WW and PDZ domain-containing protein 2
	MOL007460	Cyclooctadiene
	MOL007460	Cyclooctadiene
	MOL007460	Cyclooctadiene	Trypsin-3
	MOL007914	473-08-5	Gamma-aminobutyric-acid receptor subunit alpha-2
	MOL007914	473-08-5	Gamma-aminobutyric-acid receptor subunit alpha-3
	MOL007914	473-08-5	Gamma-aminobutyric-acid receptor subunit alpha-1
	MOL007914	473-08-5	Neuronal acetylcholine receptor subunit alpha-7
	MOL000875	Cedrol	Muscarinic acetylcholine receptor M3
	MOL000875	Cedrol	Muscarinic acetylcholine receptor M1
	MOL000875	Cedrol	Muscarinic acetylcholine receptor M2
	MOL000875	Cedrol	Gamma-aminobutyric-acid receptor subunit alpha-1
	MOL000875	Cedrol	Neuronal acetylcholine receptor subunit alpha-7
	MOL008941	(E)-9-Isopropyl-6-methyl-5,9-decadiene-2-one	Cytochrome P450-cam
	MOL008941	(E)-9-Isopropyl-6-methyl-5,9-decadiene-2-one	Prostaglandin G/H synthase 2
	MOL000922	(R)-p-Menth-1-en-4-ol	Muscarinic acetylcholine receptor M3
	MOL000922	(R)-p-Menth-1-en-4-ol	Muscarinic acetylcholine receptor M1
	MOL000922	(R)-p-Menth-1-en-4-ol	Gamma-aminobutyric-acid receptor subunit alpha-2
	MOL000922	(R)-p-Menth-1-en-4-ol	Gamma-aminobutyric-acid receptor subunit alpha-5
	MOL000922	(R)-p-Menth-1-en-4-ol	Sodium-dependent noradrenaline transporter
	MOL000922	(R)-p-Menth-1-en-4-ol	Gamma-aminobutyric-acid receptor subunit alpha-3
	MOL000922	(R)-p-Menth-1-en-4-ol	Muscarinic acetylcholine receptor M2
	MOL000922	(R)-p-Menth-1-en-4-ol	Neuronal acetylcholine receptor subunit alpha-2
	MOL000922	(R)-p-Menth-1-en-4-ol	Gamma-aminobutyric-acid receptor subunit alpha-1
	MOL000922	(R)-p-Menth-1-en-4-ol	Cytochrome P450-cam
	MOL000922	(R)-p-Menth-1-en-4-ol	Gamma-aminobutyric-acid receptor subunit alpha-6
	MOL000922	(R)-p-Menth-1-en-4-ol	Ig gamma-1 chain C region
	MOL000922	(R)-p-Menth-1-en-4-ol	Retinoic acid receptor RXR-alpha
	MOL000922	(R)-p-Menth-1-en-4-ol	Progesterone receptor
	MOL000922	(R)-p-Menth-1-en-4-ol	Mineralocorticoid receptor
	MOL000922	(R)-p-Menth-1-en-4-ol	Nuclear receptor coactivator 2
	MOL000922	(R)-p-Menth-1-en-4-ol	Nuclear receptor coactivator 1
	MOL000922	(R)-p-Menth-1-en-4-ol	Alpha-1B adrenergic receptor
	MOL000922	(R)-p-Menth-1-en-4-ol	Prostaglandin G/H synthase 1
	MOL000922	(R)-p-Menth-1-en-4-ol	Potassium voltage-gated channel subfamily H member 2
	MOL000922	(R)-p-Menth-1-en-4-ol	Sodium channel protein type 5 subunit alpha
	MOL000922	(R)-p-Menth-1-en-4-ol	Coagulation factor X
	MOL000922	(R)-p-Menth-1-en-4-ol	Prostaglandin G/H synthase 2
	MOL000922	(R)-p-Menth-1-en-4-ol	5-hydroxytryptamine 3 receptor
	MOL000922	(R)-p-Menth-1-en-4-ol	cGMP-inhibited 3',5'-cyclic phosphodiesterase A
	MOL000922	(R)-p-Menth-1-en-4-ol	Beta-2 adrenergic receptor
	MOL000922	(R)-p-Menth-1-en-4-ol	Alpha-1D adrenergic receptor
	MOL000922	(R)-p-Menth-1-en-4-ol	Heat shock protein HSP 90-alpha
	MOL000922	(R)-p-Menth-1-en-4-ol	Calmodulin
	MOL009489	trans-4-(Isopropyl)-1-methylcyclohex-2-en-1-ol	Muscarinic acetylcholine receptor M1
	MOL009489	trans-4-(Isopropyl)-1-methylcyclohex-2-en-1-ol	Gamma-aminobutyric-acid receptor subunit alpha-2
	MOL009489	trans-4-(Isopropyl)-1-methylcyclohex-2-en-1-ol	Gamma-aminobutyric-acid receptor subunit alpha-5
	MOL009489	trans-4-(Isopropyl)-1-methylcyclohex-2-en-1-ol	Sodium-dependent noradrenaline transporter
	MOL009489	trans-4-(Isopropyl)-1-methylcyclohex-2-en-1-ol	Alpha-1A adrenergic receptor
	MOL009489	trans-4-(Isopropyl)-1-methylcyclohex-2-en-1-ol	Gamma-aminobutyric-acid receptor subunit alpha-3
	MOL009489	trans-4-(Isopropyl)-1-methylcyclohex-2-en-1-ol	Muscarinic acetylcholine receptor M2
	MOL009489	trans-4-(Isopropyl)-1-methylcyclohex-2-en-1-ol	Gamma-aminobutyric-acid receptor subunit alpha-1
	MOL000968	beta-Bisabolene	Prostaglandin G/H synthase 2
	MOL000968	beta-Bisabolene	Gamma-aminobutyric-acid receptor subunit alpha-1
	MOL000968	beta-Bisabolene
	MOL000968	beta-Bisabolene
	MOL000968	beta-Bisabolene	Cytochrome P450-cam
	MOL000968	beta-Bisabolene	Sodium-dependent noradrenaline transporter
	MOL000968	beta-Bisabolene	Amine oxidase [flavin-containing] B
	MOL000968	beta-Bisabolene	Nuclear receptor coactivator 2
	MOL000991	cinnamaldehyde
	MOL000991	cinnamaldehyde	Transcription factor p65
	MOL000991	cinnamaldehyde	Interferon regulatory factor 3
	MOL000991	cinnamaldehyde	Prostaglandin G/H synthase 2
	MOL000991	cinnamaldehyde	NF-kappa-B inhibitor alpha
	MOL000991	cinnamaldehyde	Toll-like receptor 4
	MOL000991	cinnamaldehyde	Nuclear factor erythroid 2-related factor 2
	MOL000991	cinnamaldehyde	C5a anaphylatoxin chemotactic receptor
	MOL000991	cinnamaldehyde	Transient receptor potential cation channel subfamily V member 1
	MOL000991	cinnamaldehyde	Transient receptor potential cation channel subfamily V member 4
	MOL000991	cinnamaldehyde	Thioredoxin reductase 1, cytoplasmic
	MOL000991	cinnamaldehyde
Coptidis Rhizoma	CPR					Mol ID	Molecule Name	MW	OB%	DL
	MOL001454	berberine	Nitric oxide synthase, inducible			MOL001454	berberine	336.39	36.86	0.19
	MOL001454	berberine	Prostaglandin G/H synthase 1			MOL001867	Isovanillin	152.16	31.01	0.31
	MOL001454	berberine	Potassium voltage-gated channel subfamily H member 2			MOL002664	Fagarine	229.25	72.23	0.2
	MOL001454	berberine	Estrogen receptor			MOL013352	Obacunone	454.56	43.29	0.31
	MOL001454	berberine	Androgen receptor			MOL002894	berberrubine	322.36	35.74	0.24
	MOL001454	berberine	Sodium channel protein type 5 subunit alpha			MOL002896	Corydaldine	207.25	49.3	0.22
	MOL001454	berberine	Coagulation factor Xa			MOL002897	epiberberine	336.39	43.09	0.19
	MOL001454	berberine	Prostaglandin G/H synthase 2			MOL002900	Noroxyhydrastinine	191.2	38.89	0.31
	MOL001454	berberine	Nitric-oxide synthase, endothelial			MOL002902	Ethyl caffeate	208.23	103.85	0.34
	MOL001454	berberine	Retinoic acid receptor RXR-alpha			MOL002903	(R)-Canadine	339.42	55.37	0.2
	MOL001454	berberine	Beta-2 adrenergic receptor			MOL002904	Berlambine	351.38	36.68	0.28
	MOL001454	berberine	Heat shock protein HSP 90			MOL002907	Corchoroside A_qt	404.55	104.95	0.29
	MOL001454	berberine	mRNA of PKA Catalytic Subunit C-alpha			MOL000360	FER	194.2	39.56	0.34
	MOL001454	berberine	Trypsin-1			MOL000622	Magnograndiolide	266.37	63.71	0.3
	MOL001454	berberine	Nuclear receptor coactivator 2			MOL000762	Palmidin A	510.52	35.36	0.39
	MOL001454	berberine	cAMP and cAMP-inhibited cGMP 3',5'-cyclic phosphodiesterase 10A			MOL000785	palmatine	352.44	64.6	0.13
	MOL001454	berberine	Calmodulin			MOL000098	quercetin	302.25	46.43	0.38
	MOL001454	berberine	cAMP and cAMP-inhibited cGMP 3',5'-cyclic phosphodiesterase 10A			MOL000114	vanillic acid	168.16	35.47	0.34
	MOL001454	berberine	Calmodulin			MOL000141	hydroxytyrosol	154.18	57.57	0.32
	MOL002896	Corydaldine	Prostaglandin G/H synthase 1			MOL000771	p-coumaric acid	164.17	43.29	0.45
	MOL002896	Corydaldine	Muscarinic acetylcholine receptor M3			MOL001458	coptisine	320.34	30.67	0.26
	MOL002896	Corydaldine	Muscarinic acetylcholine receptor M1			MOL002668	Worenine	334.37	45.83	0.27
	MOL002896	Corydaldine	Beta-1 adrenergic receptor			MOL003503	Methyl protocatechuate	168.16	38.19	0.37
	MOL002896	Corydaldine	Sodium channel protein type 5 subunit alpha			MOL004095	Cinnamic acid, 3,4-dimethoxy- (8CI)	208.23	63.86	0.13
	MOL002896	Corydaldine	Prostaglandin G/H synthase 2			MOL007134	danshensu	198.19	36.91	0.37
	MOL002896	Corydaldine	Alpha-2A adrenergic receptor			MOL008647	Moupinamide	313.38	86.71	0.33
	MOL002896	Corydaldine	CGMP-inhibited 3',5'-cyclic phosphodiesterase A			Sodium-dependent noradrenaline transporter	DrugBank
	MOL002896	Corydaldine	Alpha-1A adrenergic receptor
	MOL002896	Corydaldine	Alpha-1B adrenergic receptor
	MOL002896	Corydaldine	Sodium-dependent dopamine transporter
	MOL002896	Corydaldine	Beta-2 adrenergic receptor
	MOL002896	Corydaldine	Sodium-dependent serotonin transporter
	MOL002896	Corydaldine	Gamma-aminobutyric acid receptor subunit alpha-1
	MOL002896	Corydaldine	Leukotriene A-4 hydrolase
	MOL002896	Corydaldine	Amine oxidase [flavin-containing] B
	MOL002896	Corydaldine	mRNA of PKA Catalytic Subunit C-alpha
	MOL002896	Corydaldine	cAMP-dependent protein kinase inhibitor alpha
	MOL002897	epiberberine	Nitric oxide synthase, inducible
	MOL002897	epiberberine	Potassium voltage-gated channel subfamily H member 2
	MOL002897	epiberberine	Estrogen receptor
	MOL002897	epiberberine	Androgen receptor
	MOL002897	epiberberine	Prostaglandin G/H synthase 2
	MOL002897	epiberberine	Nitric-oxide synthase, endothelial
	MOL002897	epiberberine	Retinoic acid receptor RXR-alpha
	MOL002897	epiberberine	mRNA of PKA Catalytic Subunit C-alpha
	MOL002897	epiberberine	Trypsin-1
	MOL002897	epiberberine	Nuclear receptor coactivator 2
	MOL002897	epiberberine	cAMP and cAMP-inhibited cGMP 3',5'-cyclic phosphodiesterase 10A
	MOL002900	Noroxyhydrastinine	Prostaglandin G/H synthase 1
	MOL002900	Noroxyhydrastinine	Muscarinic acetylcholine receptor M1
	MOL002900	Noroxyhydrastinine	Prostaglandin G/H synthase 2
	MOL002900	Noroxyhydrastinine	Alpha-2A adrenergic receptor
	MOL002900	Noroxyhydrastinine	CGMP-inhibited 3',5'-cyclic phosphodiesterase A
	MOL002900	Noroxyhydrastinine	Beta-2 adrenergic receptor
	MOL002900	Noroxyhydrastinine	Amine oxidase [flavin-containing] B
	MOL002900	Noroxyhydrastinine	Queuine tRNA-ribosyltransferase
	MOL002902	Ethyl caffeate	Prostaglandin G/H synthase 1
	MOL002902	Ethyl caffeate	Prostaglandin G/H synthase 2
	MOL002902	Ethyl caffeate	Beta-2 adrenergic receptor
	MOL002902	Ethyl caffeate	Amine oxidase [flavin-containing] B
	MOL002903	(R)-Canadine	Prostaglandin G/H synthase 1
	MOL002903	(R)-Canadine	Muscarinic acetylcholine receptor M3
	MOL002903	(R)-Canadine	Potassium voltage-gated channel subfamily H member 2
	MOL002903	(R)-Canadine	Muscarinic acetylcholine receptor M1
	MOL002903	(R)-Canadine	Sodium channel protein type 5 subunit alpha
	MOL002903	(R)-Canadine	Coagulation factor Xa			Muscarinic acetylcholine receptor M5	DrugBank
	MOL002903	(R)-Canadine	Prostaglandin G/H synthase 2
	MOL002903	(R)-Canadine	5-hydroxytryptamine receptor 3A
	MOL002903	(R)-Canadine	Alpha-2C adrenergic receptor
	MOL002903	(R)-Canadine	Muscarinic acetylcholine receptor M4
	MOL002903	(R)-Canadine	Delta-type opioid receptor
	MOL002903	(R)-Canadine	5-hydroxytryptamine 2A receptor
	MOL002903	(R)-Canadine	5-hydroxytryptamine 2C receptor
	MOL002903	(R)-Canadine	Alpha-1B adrenergic receptor
	MOL002903	(R)-Canadine	Sodium-dependent dopamine transporter
	MOL002903	(R)-Canadine	Beta-2 adrenergic receptor
	MOL002903	(R)-Canadine	Alpha-1D adrenergic receptor
	MOL002903	(R)-Canadine	Sodium-dependent serotonin transporter
	MOL002903	(R)-Canadine	Mu-type opioid receptor
	MOL002903	(R)-Canadine	Heat shock protein HSP 90
	MOL002903	(R)-Canadine	mRNA of PKA Catalytic Subunit C-alpha
	MOL002903	(R)-Canadine	cAMP and cAMP-inhibited cGMP 3',5'-cyclic phosphodiesterase 10A
	MOL002903	(R)-Canadine	Calmodulin
	MOL002903	(R)-Canadine	Dopamine D1 receptor
	MOL002903	(R)-Canadine	D(1B) dopamine receptor
	MOL002903	(R)-Canadine	Retinoic acid receptor RXR-alpha
	MOL002903	(R)-Canadine	Sodium-dependent noradrenaline transporter
	MOL002903	(R)-Canadine	Alpha-1A adrenergic receptor
	MOL002903	(R)-Canadine	Muscarinic acetylcholine receptor M2
	MOL002903	(R)-Canadine	Calcium-activated potassium channel subunit alpha 1
	MOL002904	Berlambine	Nitric oxide synthase, inducible
	MOL002904	Berlambine	Prostaglandin G/H synthase 1
	MOL002904	Berlambine	Muscarinic acetylcholine receptor M3
	MOL002904	Berlambine	Potassium voltage-gated channel subfamily H member 2
	MOL002904	Berlambine	Androgen receptor
	MOL002904	Berlambine	Sodium channel protein type 5 subunit alpha
	MOL002904	Berlambine	Coagulation factor Xa
	MOL002904	Berlambine	Prostaglandin G/H synthase 2
	MOL002904	Berlambine	Nitric-oxide synthase, endothelial
	MOL002904	Berlambine	Coagulation factor VII
	MOL002904	Berlambine	Retinoic acid receptor RXR-alpha
	MOL002904	Berlambine	Alpha-1B adrenergic receptor
	MOL002904	Berlambine	Beta-2 adrenergic receptor
	MOL002904	Berlambine	Alpha-1D adrenergic receptor
	MOL002904	Berlambine	Heat shock protein HSP 90
	MOL002904	Berlambine	mRNA of PKA Catalytic Subunit C-alpha
	MOL002904	Berlambine	Trypsin-1
	MOL002904	Berlambine	Nuclear receptor coactivator 2
	MOL002904	Berlambine	Calcium-activated potassium channel subunit alpha 1
	MOL002904	Berlambine	Calmodulin
	MOL002907	Corchoroside A_qt	Mineralocorticoid receptor
	MOL002907	Corchoroside A_qt	Nuclear receptor coactivator 2
	MOL000360	FER	Prostaglandin G/H synthase 1
	MOL000360	FER	Prostaglandin G/H synthase 2
	MOL000360	FER	Nitric-oxide synthase, endothelial
	MOL000360	FER	Alpha-2A adrenergic receptor
	MOL000360	FER	Sodium-dependent noradrenaline transporter
	MOL000360	FER	Alpha-1A adrenergic receptor
	MOL000360	FER	Sodium-dependent dopamine transporter
	MOL000360	FER	Beta-2 adrenergic receptor
	MOL000360	FER	Leukotriene A-4 hydrolase
	MOL000360	FER	Amine oxidase [flavin-containing] B
	MOL000360	FER	Amine oxidase [flavin-containing] A
	MOL000360	FER	Chymotrypsinogen B
	MOL000360	FER	mRNA of PKA Catalytic Subunit C-alpha
	MOL000360	FER	Alpha-2B adrenergic receptor
	MOL000360	FER	Urokinase-type plasminogen activator
	MOL000360	FER	Heat shock protein HSP 90
	MOL000622	Magnograndiolide	Gamma-aminobutyric-acid receptor alpha-2 subunit
	MOL000622	Magnograndiolide	Gamma-aminobutyric acid receptor subunit alpha-1
	MOL000622	Magnograndiolide	Glutamate receptor 2
	MOL000622	Magnograndiolide	Gamma-aminobutyric-acid receptor subunit alpha-6
	MOL000785	palmatine	Nitric oxide synthase, inducible
	MOL000785	palmatine	Prostaglandin G/H synthase 1
	MOL000785	palmatine	Potassium voltage-gated channel subfamily H member 2
	MOL000785	palmatine	Estrogen receptor
	MOL000785	palmatine	Androgen receptor
	MOL000785	palmatine	Sodium channel protein type 5 subunit alpha
	MOL000785	palmatine	Prostaglandin G/H synthase 2
	MOL000785	palmatine	Nitric-oxide synthase, endothelial
	MOL000785	palmatine	Retinoic acid receptor RXR-alpha
	MOL000785	palmatine	Beta-2 adrenergic receptor
	MOL000785	palmatine	Estrogen receptor beta
	MOL000785	palmatine	Heat shock protein HSP 90
	MOL000785	palmatine	Trypsin-1
	MOL000785	palmatine	Proto-oncogene serine/threonine-protein kinase Pim-1
	MOL000785	palmatine	Nuclear receptor coactivator 2
	MOL000785	palmatine	Calmodulin
	MOL000785	palmatine	mRNA of PKA Catalytic Subunit C-alpha
	MOL000785	palmatine	Cell division protein kinase 2
	MOL000785	palmatine	Coagulation factor VII
	MOL000098	quercetin	Prostaglandin G/H synthase 1
	MOL000098	quercetin	Androgen receptor
	MOL000098	quercetin	Peroxisome proliferator activated receptor gamma
	MOL000098	quercetin	Prostaglandin G/H synthase 2
	MOL000098	quercetin	Heat shock protein HSP 90
	MOL000098	quercetin	Phosphatidylinositol-4,5-bisphosphate 3-kinase catalytic subunit, gamma isoform
	MOL000098	quercetin	Nuclear receptor coactivator 2
	MOL000098	quercetin	Dipeptidyl peptidase IV
	MOL000098	quercetin	Aldose reductase
	MOL000098	quercetin	Trypsin-1
	MOL000098	quercetin	DNA topoisomerase II
	MOL000098	quercetin	Thrombin
	MOL000098	quercetin	Potassium voltage-gated channel subfamily H member 2
	MOL000098	quercetin	Sodium channel protein type 5 subunit alpha
	MOL000098	quercetin	Coagulation factor Xa
	MOL000098	quercetin	Beta-2 adrenergic receptor			Stromelysin-1	DrugBank
	MOL000098	quercetin	mRNA of PKA Catalytic Subunit C-alpha
	MOL000098	quercetin	Coagulation factor VII
	MOL000098	quercetin	Nitric-oxide synthase, endothelial
	MOL000098	quercetin	Retinoic acid receptor RXR-alpha
	MOL000098	quercetin	Acetylcholinesterase
	MOL000098	quercetin	Gamma-aminobutyric acid receptor subunit alpha-1
	MOL000098	quercetin	Amine oxidase [flavin-containing] B
	MOL000098	quercetin	Transcription factor p65
	MOL000098	quercetin	Epidermal growth factor receptor
	MOL000098	quercetin	RAC-alpha serine/threonine-protein kinase
	MOL000098	quercetin	Vascular endothelial growth factor A
	MOL000098	quercetin	G1/S-specific cyclin-D1
	MOL000098	quercetin	Apoptosis regulator Bcl-2
	MOL000098	quercetin	Bcl-2-like protein 1			quercetin	Proto-oncogene c-Fos	N/A	validated
	MOL000098	quercetin	Cyclin-dependent kinase inhibitor 1
	MOL000098	quercetin	Eukaryotic translation initiation factor 6
	MOL000098	quercetin	Apoptosis regulator BAX
	MOL000098	quercetin	Caspase-9
	MOL000098	quercetin	Urokinase-type plasminogen activator
	MOL000098	quercetin	72 kDa type IV collagenase
	MOL000098	quercetin	Matrix metalloproteinase-9
	MOL000098	quercetin	Mitogen-activated protein kinase 1
	MOL000098	quercetin	Interleukin-10
	MOL000098	quercetin	Pro-epidermal growth factor
	MOL000098	quercetin	Retinoblastoma-associated protein
	MOL000098	quercetin	Tumor necrosis factor
	MOL000098	quercetin	Transcription factor AP-1
	MOL000098	quercetin	Interleukin-6			Cyclin-dependent kinase inhibitor 2A, isoforms 1/2/3	N/A	validated
	MOL000098	quercetin	Activator of 90 kDa heat shock protein ATPase homolog 1
	MOL000098	quercetin	Caspase-3
	MOL000098	quercetin	Cellular tumor antigen p53
	MOL000098	quercetin	ETS domain-containing protein Elk-1
	MOL000098	quercetin	NF-kappa-B inhibitor alpha
	MOL000098	quercetin	NADPH--cytochrome P450 reductase
	MOL000098	quercetin	Ornithine decarboxylase
	MOL000098	quercetin	Xanthine dehydrogenase/oxidase
	MOL000098	quercetin	Caspase-8
	MOL000098	quercetin	DNA topoisomerase 1
	MOL000098	quercetin	RAF proto-oncogene serine/threonine-protein kinase
	MOL000098	quercetin	Superoxide dismutase [Cu-Zn]
	MOL000098	quercetin	Protein kinase C alpha type
	MOL000098	quercetin	Interstitial collagenase			Hypoxia-inducible factor 1-alpha	N/A	validated
	MOL000098	quercetin	Signal transducer and activator of transcription 1-alpha/beta
	MOL000098	quercetin	Protein CBFA2T1
	MOL000098	quercetin	Probable E3 ubiquitin-protein ligase HERC5
	MOL000098	quercetin	Cell division control protein 2 homolog
	MOL000098	quercetin	78 kDa glucose-regulated protein
	MOL000098	quercetin	Receptor tyrosine-protein kinase erbB-2
	MOL000098	quercetin	Peroxisome proliferator-activated receptor gamma
	MOL000098	quercetin	Acetyl-CoA carboxylase 1
	MOL000098	quercetin	Heme oxygenase 1
	MOL000098	quercetin	Cytochrome P450 3A4
	MOL000098	quercetin	Cytochrome P450 1A2
	MOL000098	quercetin	Caveolin-1
	MOL000098	quercetin	Myc proto-oncogene protein
	MOL000098	quercetin	Tissue factor			Gap junction alpha-1 protein	DrugBank	validated
	MOL000098	quercetin	Cytochrome P450 1A1
	MOL000098	quercetin	Intercellular adhesion molecule 1
	MOL000098	quercetin	Interleukin-1 beta
	MOL000098	quercetin	C-C motif chemokine 2
	MOL000098	quercetin	E-selectin
	MOL000098	quercetin	Vascular cell adhesion protein 1
	MOL000098	quercetin	Prostaglandin E2 receptor EP3 subtype
	MOL000098	quercetin	Interleukin-8
	MOL000098	quercetin	Protein kinase C beta type
	MOL000098	quercetin	Baculoviral IAP repeat-containing protein 5
	MOL000098	quercetin	Dual oxidase 2
	MOL000098	quercetin	Nitric oxide synthase, endothelial
	MOL000098	quercetin	Heat shock protein beta-1
	MOL000098	quercetin	Transforming growth factor beta-1			Estrogen sulfotransferase	DrugBank	validated
	MOL000098	quercetin	Maltase-glucoamylase, intestinal
	MOL000098	quercetin	Interleukin-2
	MOL000098	quercetin	Nuclear receptor subfamily 1 group I member 2
	MOL000098	quercetin	Cytochrome P450 1B1
	MOL000098	quercetin	G2/mitotic-specific cyclin-B1
	MOL000098	quercetin	Tissue-type plasminogen activator
	MOL000098	quercetin	Thrombomodulin
	MOL000098	quercetin	Plasminogen activator inhibitor 1
	MOL000098	quercetin	Collagen alpha-1(I) chain
	MOL000098	quercetin	Interferon gamma
	MOL000098	quercetin	Arachidonate 5-lipoxygenase
	MOL000098	quercetin	Phosphatidylinositol-3,4,5-trisphosphate 3-phosphatase and dual-specificity protein phosphatase PTEN
	MOL000098	quercetin	Interleukin-1 alpha
	MOL000098	quercetin	Myeloperoxidase			DNA topoisomerase 2-alpha	N/A	validated
	MOL000098	quercetin	Neutrophil cytosol factor 1
	MOL000098	quercetin	ATP-binding cassette sub-family G member 2
	MOL000098	quercetin	Hyaluronan synthase 2
	MOL000098	quercetin	Glutathione S-transferase P
	MOL000098	quercetin	Nuclear factor erythroid 2-related factor 2
	MOL000098	quercetin	NAD(P)H dehydrogenase [quinone] 1
	MOL000098	quercetin	Poly [ADP-ribose] polymerase 1
	MOL000098	quercetin	Aryl hydrocarbon receptor
	MOL000098	quercetin	26S proteasome non-ATPase regulatory subunit 3
	MOL000098	quercetin	Solute carrier family 2, facilitated glucose transporter member 4
	MOL000098	quercetin	Collagen alpha-1(III) chain
	MOL000098	quercetin	DNA gyrase subunit B
	MOL000098	quercetin	C-X-C motif chemokine 11
	MOL000098	quercetin	C-X-C motif chemokine 2			DDB1- and CUL4-associated factor 5	N/A	validated
	MOL000098	quercetin	Nuclear receptor subfamily 1 group I member 3
	MOL000098	quercetin	Serine/threonine-protein kinase Chk2
	MOL000098	quercetin	Insulin receptor
	MOL000098	quercetin	Claudin-4
	MOL000098	quercetin	Peroxisome proliferator-activated receptor alpha
	MOL000098	quercetin	Peroxisome proliferator-activated receptor delta
	MOL000098	quercetin	Heat shock factor protein 1
	MOL000098	quercetin	C-reactive protein
	MOL000098	quercetin	C-X-C motif chemokine 10
	MOL000098	quercetin	Inhibitor of nuclear factor kappa-B kinase subunit alpha
	MOL000098	quercetin	Osteopontin
	MOL000098	quercetin	Runt-related transcription factor 2
	MOL000098	quercetin	Ras association domain-containing protein 1
	MOL000098	quercetin	Transcription factor E2F1			Transcription factor E2F2	N/A	validated
	MOL000098	quercetin	Prostatic acid phosphatase
	MOL000098	quercetin	Cathepsin D
	MOL000098	quercetin	Insulin-like growth factor-binding protein 3
	MOL000098	quercetin	Insulin-like growth factor II
	MOL000098	quercetin	CD40 ligand
	MOL000098	quercetin	Interferon regulatory factor 1
	MOL000098	quercetin	Receptor tyrosine-protein kinase erbB-3
	MOL000098	quercetin	Serum paraoxonase/arylesterase 1
	MOL000098	quercetin	Type I iodothyronine deiodinase
	MOL000098	quercetin	Procollagen C-endopeptidase enhancer 1
	MOL000098	quercetin	Puromycin-sensitive aminopeptidase
	MOL000098	quercetin	Hexokinase-2
	MOL000098	quercetin	Homeobox protein Nkx-3.1
	MOL000098	quercetin	Ras GTPase-activating protein 1			Peroxidase C1A	N/A	validated
	MOL000098	quercetin	Glutathione S-transferase Mu 1
	MOL000098	quercetin	Glutathione S-transferase Mu 2
	MOL000114	vanillic acid	Prostaglandin G/H synthase 2
	MOL000114	vanillic acid	Amine oxidase [flavin-containing] B
	MOL000114	vanillic acid	Amine oxidase [flavin-containing] A
	MOL000114	vanillic acid	Alpha-2A adrenergic receptor
	MOL000114	vanillic acid	Prostaglandin G/H synthase 1
	MOL000114	vanillic acid	Lysozyme
	MOL000114	vanillic acid	Nitric oxide synthase, endothelial
	MOL000114	vanillic acid	5,6-dihydroxyindole-2-carboxylic acid oxidase
	MOL000141	hydroxytyrosol	Dopamine D1 receptor
	MOL000141	hydroxytyrosol	Beta-1 adrenergic receptor
	MOL000141	hydroxytyrosol	Alpha-2A adrenergic receptor
	MOL000141	hydroxytyrosol	Alpha-2C adrenergic receptor			Sodium-dependent noradrenaline transporter	DrugBank
	MOL000141	hydroxytyrosol	Alpha-1A adrenergic receptor
	MOL000141	hydroxytyrosol	Alpha-2B adrenergic receptor
	MOL000141	hydroxytyrosol	Alpha-1B adrenergic receptor
	MOL000141	hydroxytyrosol	Sodium-dependent dopamine transporter
	MOL000141	hydroxytyrosol	Alpha-1D adrenergic receptor
	MOL000141	hydroxytyrosol	Urokinase-type plasminogen activator
	MOL000141	hydroxytyrosol	Amine oxidase [flavin-containing] B
	MOL000141	hydroxytyrosol	Amine oxidase [flavin-containing] A
	MOL000141	hydroxytyrosol	Lysozyme
	MOL000141	hydroxytyrosol	Chymotrypsinogen B
	MOL000141	hydroxytyrosol	Nicotinate-nucleotide--dimethylbenzimidazole phosphoribosyltransferase
	MOL000141	hydroxytyrosol	Trypsin-3
	MOL000141	hydroxytyrosol	Alcohol dehydrogenase 1C
	MOL000141	hydroxytyrosol	Prostaglandin G/H synthase 1			Muscarinic acetylcholine receptor M1	DrugBank
	MOL000141	hydroxytyrosol	Prostaglandin G/H synthase 2
	MOL000141	hydroxytyrosol	Gamma-aminobutyric-acid receptor alpha-2 subunit
	MOL000141	hydroxytyrosol	Gamma-aminobutyric-acid receptor alpha-3 subunit
	MOL000141	hydroxytyrosol	Muscarinic acetylcholine receptor M2
	MOL000141	hydroxytyrosol	Gamma-aminobutyric acid receptor subunit alpha-1
	MOL000141	hydroxytyrosol	Glutamate receptor 2
	MOL000141	hydroxytyrosol	Gamma-aminobutyric-acid receptor subunit alpha-6
	MOL000141	hydroxytyrosol	Transcription factor p65
	MOL000141	hydroxytyrosol	Signal transducer and activator of transcription 1-alpha/beta
	MOL000141	hydroxytyrosol	Interferon regulatory factor 1
	MOL000771	p-coumaric acid	Prostaglandin G/H synthase 1
	MOL000771	p-coumaric acid	Prostaglandin G/H synthase 2
	MOL000771	p-coumaric acid	Amine oxidase [flavin-containing] B
	MOL000771	p-coumaric acid	Amine oxidase [flavin-containing] A			Lysozyme	DrugBank
	MOL000771	p-coumaric acid	Chymotrypsinogen B
	MOL000771	p-coumaric acid	Group IIE secretory phospholipase A2
	MOL000771	p-coumaric acid	Thermolysin
	MOL000771	p-coumaric acid	Bacillolysin
	MOL000771	p-coumaric acid	Nitric oxide synthase, endothelial
	MOL000771	p-coumaric acid	Tyrosinase
	MOL000771	p-coumaric acid	Polyphenol oxidase I, chloroplastic
	MOL000771	p-coumaric acid	C-C motif chemokine 16
	MOL001458	coptisine	Nitric oxide synthase, inducible
	MOL001458	coptisine	Prostaglandin G/H synthase 1
	MOL001458	coptisine	Potassium voltage-gated channel subfamily H member 2
	MOL001458	coptisine	Estrogen receptor
	MOL001458	coptisine	Androgen receptor
	MOL001458	coptisine	Sodium channel protein type 5 subunit alpha			Prostaglandin G/H synthase 2	DrugBank
	MOL001458	coptisine	Nitric-oxide synthase, endothelial
	MOL001458	coptisine	Trypsin-1
	MOL002668	Worenine	Nitric oxide synthase, inducible
	MOL002668	Worenine	Prostaglandin G/H synthase 1
	MOL002668	Worenine	Estrogen receptor
	MOL002668	Worenine	Androgen receptor
	MOL002668	Worenine	Prostaglandin G/H synthase 2			Serine/threonine-protein kinase Chk1	DrugBank
	MOL002668	Worenine	Proto-oncogene serine/threonine-protein kinase Pim-1
	MOL003503	Methyl protocatechuate	Prostaglandin G/H synthase 1
	MOL003503	Methyl protocatechuate	Prostaglandin G/H synthase 2
	MOL003503	Methyl protocatechuate	Alpha-2A adrenergic receptor
	MOL003503	Methyl protocatechuate	Amine oxidase [flavin-containing] B
	MOL003503	Methyl protocatechuate	Amine oxidase [flavin-containing] A			Prostaglandin G/H synthase 1	DrugBank
	MOL004095	Cinnamic acid, 3,4-dimethoxy- (8CI)	Muscarinic acetylcholine receptor M1
	MOL004095	Cinnamic acid, 3,4-dimethoxy- (8CI)	Beta-1 adrenergic receptor
	MOL004095	Cinnamic acid, 3,4-dimethoxy- (8CI)	Prostaglandin G/H synthase 2
	MOL004095	Cinnamic acid, 3,4-dimethoxy- (8CI)	Nitric-oxide synthase, endothelial
	MOL004095	Cinnamic acid, 3,4-dimethoxy- (8CI)	Alpha-2A adrenergic receptor
	MOL004095	Cinnamic acid, 3,4-dimethoxy- (8CI)	CGMP-inhibited 3',5'-cyclic phosphodiesterase A
	MOL004095	Cinnamic acid, 3,4-dimethoxy- (8CI)	Sodium-dependent noradrenaline transporter
	MOL004095	Cinnamic acid, 3,4-dimethoxy- (8CI)	Alpha-1A adrenergic receptor
	MOL004095	Cinnamic acid, 3,4-dimethoxy- (8CI)	Sodium-dependent dopamine transporter
	MOL004095	Cinnamic acid, 3,4-dimethoxy- (8CI)	Beta-2 adrenergic receptor
	MOL004095	Cinnamic acid, 3,4-dimethoxy- (8CI)	Sodium-dependent serotonin transporter
	MOL004095	Cinnamic acid, 3,4-dimethoxy- (8CI)	Leukotriene A-4 hydrolase
	MOL004095	Cinnamic acid, 3,4-dimethoxy- (8CI)	Amine oxidase [flavin-containing] B
	MOL004095	Cinnamic acid, 3,4-dimethoxy- (8CI)	Amine oxidase [flavin-containing] A			mRNA of PKA Catalytic Subunit C-alpha	DrugBank
	MOL004095	Cinnamic acid, 3,4-dimethoxy- (8CI)	cAMP-dependent protein kinase inhibitor alpha
	MOL007134	danshensu	Prostaglandin G/H synthase 1
	MOL007134	danshensu	Thrombin
	MOL007134	danshensu	Beta-1 adrenergic receptor
	MOL007134	danshensu	Prostaglandin G/H synthase 2
	MOL007134	danshensu	Alpha-2A adrenergic receptor
	MOL007134	danshensu	Alpha-2C adrenergic receptor
	MOL007134	danshensu	Acetylcholinesterase
	MOL007134	danshensu	Alpha-2B adrenergic receptor
	MOL007134	danshensu	Beta-2 adrenergic receptor
	MOL007134	danshensu	Alpha-1D adrenergic receptor
	MOL007134	danshensu	Dipeptidyl peptidase IV
	MOL007134	danshensu	Beta-lactamase
	MOL007134	danshensu	Leukotriene A-4 hydrolase			Amine oxidase [flavin-containing] B	DrugBank
	MOL007134	danshensu	Chymotrypsinogen B
	MOL007134	danshensu	Transcription factor p65
	MOL007134	danshensu	Superoxide dismutase [Cu-Zn]
	MOL007134	danshensu	Metalloproteinase inhibitor 1
	MOL007134	danshensu	Transforming growth factor beta-1
	MOL007134	danshensu	Collagen alpha-1(I) chain
	MOL007134	danshensu	Collagen alpha-1(III) chain
	MOL007134	danshensu	Actin, cytoplasmic 1
	MOL007134	danshensu	Atrial natriuretic factor
	MOL007134	danshensu	Neurofibromin
Zingiberis Rhizoma	ZR					Mol ID	Molecule Name	MW	OB%	DL
	MOL000357	Sitogluside	Progesterone receptor			MOL000131	EIC	280.5	41.9044	0.14347
	MOL000357	Sitogluside	Prostaglandin G/H synthase 1			MOL001600	copaene	204.39	29.4734	0.12401
	MOL000357	Sitogluside	Muscarinic acetylcholine receptor M3			MOL002450	(+)-1,5-Epoxy-nor-ketoguaia-11-ene	220.34	62.8449	0.1235
	MOL000357	Sitogluside	Potassium voltage-gated channel subfamily H member 2			MOL002454	10-Gingerdione	348.53	21.424	0.28569
	MOL000357	Sitogluside	Muscarinic acetylcholine receptor M1			MOL002463	[(2S)-2-hydroxy-3-[(2R,3R,4S,5R,6R)-3,4,5-trihydroxy-6-[[(2S,3R,4S,5R,6R)-3,4,5-trihydroxy-6-(hydroxymethyl)tetrahydropyran-2-yl]oxymethyl]tetrahydropyran-2-yl]oxy-propyl] (9Z,12Z)-octadeca-9,12-dienoate	678.91	22.7761	0.40123
	MOL000357	Sitogluside	Sodium channel protein type 5 subunit alpha			MOL002464	1-Monolinolein	354.59	37.1766	0.30249
	MOL000357	Sitogluside	Coagulation factor X			MOL002467	6-gingerol	294.43	35.6385	0.16084
	MOL000357	Sitogluside	Prostaglandin G/H synthase 2			MOL002495	6-shogaol	276.41	31.0042	0.14263
	MOL000357	Sitogluside	5-hydroxytryptamine 3 receptor			MOL002501	[(1S)-3-[(E)-but-2-enyl]-2-methyl-4-oxo-1-cyclopent-2-enyl] (1R,3R)-3-[(E)-3-methoxy-2-methyl-3-oxoprop-1-enyl]-2,2-dimethylcyclopropane-1-carboxylate	360.49	62.5158	0.30983
	MOL000357	Sitogluside	Retinoic acid receptor RXR-alpha			MOL002502	copaene	204.39	24.0841	0.124
	MOL000357	Sitogluside	cGMP-inhibited 3',5'-cyclic phosphodiesterase A			MOL002509	Ginkgetin	566.54	22.1896	0.58939
	MOL000357	Sitogluside	Alpha-1B adrenergic receptor			MOL002511	Isoginkgetin	566.54	21.5576	0.5847
	MOL000357	Sitogluside	Beta-2 adrenergic receptor			MOL002514	Sexangularetin	316.28	62.8579	0.2968
	MOL000357	Sitogluside	Alpha-1D adrenergic receptor			MOL000357	Sitogluside	576.95	20.6319	0.6241
	MOL000357	Sitogluside	Heat shock protein HSP 90-alpha			MOL000358	beta-sitosterol	414.79	36.9139	0.75123
	MOL000357	Sitogluside	Nuclear receptor coactivator 2			MOL000359	sitosterol	414.79	36.9139	0.7512
	MOL000357	Sitogluside	Calmodulin			MOL000612	(-)-alpha-cedrene	204.39	55.561	0.10498
	MOL000358	beta-sitosterol	Progesterone receptor			MOL000675	oleic acid	282.52	33.1284	0.14243
	MOL000358	beta-sitosterol	Nuclear receptor coactivator 2			MOL000676	DBP	278.38	64.5416	0.13409
	MOL000358	beta-sitosterol	Prostaglandin G/H synthase 1			MOL000765	Citraurin beta	432.7	20.5343	0.55978
	MOL000358	beta-sitosterol	Prostaglandin G/H synthase 2
	MOL000358	beta-sitosterol	Heat shock protein HSP 90
	MOL000358	beta-sitosterol	Phosphatidylinositol-4,5-bisphosphate 3-kinase catalytic subunit, gamma isoform
	MOL000358	beta-sitosterol	Potassium voltage-gated channel subfamily H member 2
	MOL000358	beta-sitosterol	mRNA of PKA Catalytic Subunit C-alpha
	MOL000358	beta-sitosterol	Dopamine D1 receptor
	MOL000358	beta-sitosterol	Muscarinic acetylcholine receptor M3
	MOL000358	beta-sitosterol	Muscarinic acetylcholine receptor M1
	MOL000358	beta-sitosterol	Sodium channel protein type 5 subunit alpha
	MOL000358	beta-sitosterol	Gamma-aminobutyric-acid receptor alpha-2 subunit
	MOL000358	beta-sitosterol	Muscarinic acetylcholine receptor M4
	MOL000358	beta-sitosterol	CGMP-inhibited 3',5'-cyclic phosphodiesterase A
	MOL000358	beta-sitosterol	5-hydroxytryptamine 2A receptor
	MOL000358	beta-sitosterol	Gamma-aminobutyric-acid receptor alpha-5 subunit
	MOL000358	beta-sitosterol	Alpha-1A adrenergic receptor
	MOL000358	beta-sitosterol	Gamma-aminobutyric-acid receptor alpha-3 subunit
	MOL000358	beta-sitosterol	Muscarinic acetylcholine receptor M2
	MOL000358	beta-sitosterol	Alpha-1B adrenergic receptor
	MOL000358	beta-sitosterol	Beta-2 adrenergic receptor
	MOL000358	beta-sitosterol	Neuronal acetylcholine receptor subunit alpha-2
	MOL000358	beta-sitosterol	Sodium-dependent serotonin transporter
	MOL000358	beta-sitosterol	Mu-type opioid receptor
	MOL000358	beta-sitosterol	Gamma-aminobutyric acid receptor subunit alpha-1
	MOL000358	beta-sitosterol	Neuronal acetylcholine receptor protein, alpha-7 chain
	MOL000358	beta-sitosterol	Cytochrome P450-cam
	MOL000358	beta-sitosterol	Apoptosis regulator Bcl-2
	MOL000358	beta-sitosterol	Apoptosis regulator BAX
	MOL000358	beta-sitosterol	Caspase-9
	MOL000358	beta-sitosterol	Transcription factor AP-1
	MOL000358	beta-sitosterol	Caspase-3
	MOL000358	beta-sitosterol	Caspase-8
	MOL000358	beta-sitosterol	Protein kinase C alpha type
	MOL000358	beta-sitosterol	Transforming growth factor beta-1
	MOL000358	beta-sitosterol	Serum paraoxonase/arylesterase 1
	MOL000358	beta-sitosterol	Microtubule-associated protein 2
	MOL000359	sitosterol	Progesterone receptor
	MOL000359	sitosterol	Nuclear receptor coactivator 2
	MOL000359	sitosterol	Mineralocorticoid receptor
	MOL002464	1-Monolinolein	Prostaglandin G/H synthase 1
	MOL002501	[(1S)-3-[(E)-but-2-enyl]-2-methyl-4-oxo-1-cyclopent-2-enyl] (1R,3R)-3-[(E)-3-methoxy-2-methyl-3-oxoprop-1-enyl]-2,2-dimethylcyclopropane-1-carboxylate	Prostaglandin G/H synthase 2
	MOL002501	[(1S)-3-[(E)-but-2-enyl]-2-methyl-4-oxo-1-cyclopent-2-enyl] (1R,3R)-3-[(E)-3-methoxy-2-methyl-3-oxoprop-1-enyl]-2,2-dimethylcyclopropane-1-carboxylate	Carbonic anhydrase II
	MOL002501	[(1S)-3-[(E)-but-2-enyl]-2-methyl-4-oxo-1-cyclopent-2-enyl] (1R,3R)-3-[(E)-3-methoxy-2-methyl-3-oxoprop-1-enyl]-2,2-dimethylcyclopropane-1-carboxylate	Nuclear receptor coactivator 2
	MOL002514	Sexangularetin	Nitric oxide synthase, inducible
	MOL002514	Sexangularetin	Prostaglandin G/H synthase 1
	MOL002514	Sexangularetin	Androgen receptor
	MOL002514	Sexangularetin	Prostaglandin G/H synthase 2
	MOL002514	Sexangularetin	Dipeptidyl peptidase IV
	MOL002514	Sexangularetin	Heat shock protein HSP 90
	MOL002514	Sexangularetin	Cell division protein kinase 2
	MOL002514	Sexangularetin	Phosphatidylinositol-4,5-bisphosphate 3-kinase catalytic subunit, gamma isoform
	MOL002514	Sexangularetin	Trypsin-1
	MOL000131	EIC	Prostaglandin G/H synthase 1
	MOL000131	EIC	Prostaglandin G/H synthase 2
	MOL000131	EIC	Retinoic acid receptor RXR-alpha
	MOL000131	EIC	Nuclear receptor coactivator 2
	MOL000131	EIC	Lysozyme
	MOL000131	EIC	Nicotinate-nucleotide--dimethylbenzimidazole phosphoribosyltransferase
	MOL000131	EIC	Sodium-dependent noradrenaline transporter
	MOL000131	EIC	Ig gamma-1 chain C region
	MOL000131	EIC	Gamma-aminobutyric-acid receptor subunit alpha-2
	MOL000131	EIC	Gamma-aminobutyric-acid receptor subunit alpha-1
	MOL000131	EIC	Cytochrome P450-cam
	MOL000131	EIC	Transient receptor potential cation channel subfamily V member 1
	MOL000131	EIC	Muscarinic acetylcholine receptor M1
	MOL000131	EIC	Muscarinic acetylcholine receptor M2
	MOL000131	EIC	Gamma-aminobutyric-acid receptor subunit alpha-6
	MOL001600	copaene	Prostaglandin G/H synthase 2
	MOL001600	copaene	Gamma-aminobutyric-acid receptor subunit alpha-1
	MOL001600	copaene	Muscarinic acetylcholine receptor M3
	MOL001600	copaene	Muscarinic acetylcholine receptor M1
	MOL001600	copaene	Gamma-aminobutyric-acid receptor subunit alpha-2
	MOL001600	copaene	Retinoic acid receptor RXR-alpha
	MOL001600	copaene	Muscarinic acetylcholine receptor M2
	MOL001600	copaene	Alpha-1B adrenergic receptor
	MOL001600	copaene	Cytochrome P450-cam
	MOL001600	copaene	Gamma-aminobutyric-acid receptor subunit alpha-6
	MOL002450	(+)-1,5-Epoxy-nor-ketoguaia-11-ene	Muscarinic acetylcholine receptor M2
	MOL002450	(+)-1,5-Epoxy-nor-ketoguaia-11-ene	Gamma-aminobutyric-acid receptor subunit alpha-1
	MOL002450	(+)-1,5-Epoxy-nor-ketoguaia-11-ene	Gamma-aminobutyric-acid receptor subunit alpha-6
	MOL002454	10-Gingerdione	Muscarinic acetylcholine receptor M1
	MOL002454	10-Gingerdione	Beta-1 adrenergic receptor
	MOL002454	10-Gingerdione	Sodium channel protein type 5 subunit alpha
	MOL002454	10-Gingerdione	Prostaglandin G/H synthase 2
	MOL002454	10-Gingerdione	Sodium-dependent noradrenaline transporter
	MOL002454	10-Gingerdione	Alpha-1A adrenergic receptor
	MOL002454	10-Gingerdione	Alpha-1B adrenergic receptor
	MOL002454	10-Gingerdione	Sodium-dependent dopamine transporter
	MOL002454	10-Gingerdione	Beta-2 adrenergic receptor
	MOL002467	6-gingerol	Muscarinic acetylcholine receptor M1
	MOL002467	6-gingerol	Estrogen receptor
	MOL002467	6-gingerol	Beta-1 adrenergic receptor
	MOL002467	6-gingerol	Sodium channel protein type 5 subunit alpha
	MOL002467	6-gingerol	Acetylcholinesterase
	MOL002467	6-gingerol	cGMP-inhibited 3',5'-cyclic phosphodiesterase A
	MOL002467	6-gingerol	Sodium-dependent noradrenaline transporter
	MOL002467	6-gingerol	Alpha-1A adrenergic receptor
	MOL002467	6-gingerol	Alpha-1B adrenergic receptor
	MOL002467	6-gingerol	Sodium-dependent dopamine transporter
	MOL002467	6-gingerol	Beta-2 adrenergic receptor
	MOL002467	6-gingerol	Sodium-dependent serotonin transporter
	MOL002467	6-gingerol	Beta-lactamase
	MOL002467	6-gingerol	Leukotriene A-4 hydrolase
	MOL002467	6-gingerol	Transcription factor p65
	MOL002467	6-gingerol	Apoptosis regulator Bcl-2
	MOL002467	6-gingerol	Apoptosis regulator BAX
	MOL002467	6-gingerol	Caspase-9
	MOL002467	6-gingerol	72 kDa type IV collagenase
	MOL002467	6-gingerol	Matrix metalloproteinase-9
	MOL002467	6-gingerol	Transcription factor AP-1
	MOL002467	6-gingerol	Caspase-3
	MOL002467	6-gingerol	Cellular tumor antigen p53
	MOL002467	6-gingerol	Prostaglandin G/H synthase 2
	MOL002467	6-gingerol	Peroxisome proliferator-activated receptor gamma
	MOL002467	6-gingerol	Baculoviral IAP repeat-containing protein 5
	MOL002495	6-shogaol	Apoptosis regulator Bcl-2
	MOL002495	6-shogaol	Bcl-2-like protein 1
	MOL002495	6-shogaol	Apoptosis regulator BAX
	MOL002495	6-shogaol	Fatty acid synthase
	MOL002495	6-shogaol	Peroxisome proliferator-activated receptor gamma
	MOL002495	6-shogaol	Tumor necrosis factor ligand superfamily member 6
	MOL002495	6-shogaol	DNA damage-inducible transcript 3 protein
	MOL002502	copaene	Prostaglandin G/H synthase 1
	MOL002502	copaene	Muscarinic acetylcholine receptor M3
	MOL002502	copaene	Muscarinic acetylcholine receptor M1
	MOL002502	copaene	Prostaglandin G/H synthase 2
	MOL002502	copaene	Muscarinic acetylcholine receptor M2
	MOL002502	copaene	Gamma-aminobutyric-acid receptor subunit alpha-1
	MOL002502	copaene	Cytochrome P450-cam
	MOL002502	copaene	Gamma-aminobutyric-acid receptor subunit alpha-6
	MOL000612	(-)-alpha-cedrene	Muscarinic acetylcholine receptor M3
	MOL000612	(-)-alpha-cedrene	Prostaglandin G/H synthase 2
	MOL000612	(-)-alpha-cedrene	Gamma-aminobutyric-acid receptor subunit alpha-2
	MOL000612	(-)-alpha-cedrene	Retinoic acid receptor RXR-alpha
	MOL000612	(-)-alpha-cedrene	Gamma-aminobutyric-acid receptor subunit alpha-1
	MOL000612	(-)-alpha-cedrene	Nuclear receptor coactivator 2
	MOL000612	(-)-alpha-cedrene	Muscarinic acetylcholine receptor M1
	MOL000675	oleic acid	Prostaglandin G/H synthase 1
	MOL000675	oleic acid	Nuclear receptor coactivator 2
	MOL000675	oleic acid	Prostaglandin G/H synthase 2
	MOL000675	oleic acid
	MOL000675	oleic acid
	MOL000675	oleic acid
	MOL000675	oleic acid	Lysozyme
	MOL000675	oleic acid	Nicotinate-nucleotide--dimethylbenzimidazole phosphoribosyltransferase
	MOL000675	oleic acid	Trypsin-3
	MOL000675	oleic acid	Retinoic acid receptor RXR-alpha
	MOL000675	oleic acid	Cytochrome P450-cam
	MOL000675	oleic acid	Urokinase-type plasminogen activator
	MOL000675	oleic acid	Superoxide dismutase [Cu-Zn]
	MOL000675	oleic acid
	MOL000675	oleic acid	Telomerase protein component 1
	MOL000675	oleic acid	Endothelin-1
	MOL000675	oleic acid	Receptor tyrosine-protein kinase erbB-2
	MOL000675	oleic acid	Peroxisome proliferator-activated receptor gamma
	MOL000675	oleic acid	Lipoprotein lipase
	MOL000675	oleic acid	Neuromodulin
	MOL000675	oleic acid	Plasminogen activator inhibitor 1
	MOL000675	oleic acid	Brain-derived neurotrophic factor
	MOL000675	oleic acid	3-hydroxy-3-methylglutaryl-coenzyme A reductase
	MOL000675	oleic acid	Myeloperoxidase
	MOL000675	oleic acid	Peroxisome proliferator-activated receptor alpha
	MOL000675	oleic acid	Peroxisome proliferator-activated receptor delta
	MOL000675	oleic acid	C-reactive protein
	MOL000675	oleic acid	Serum paraoxonase/arylesterase 1
	MOL000675	oleic acid	Insulin
	MOL000675	oleic acid	Plasminogen
	MOL000675	oleic acid	Fatty acid-binding protein, liver
	MOL000675	oleic acid	Retinol-binding protein 2
	MOL000675	oleic acid	Glucagon
	MOL000675	oleic acid	Glutamyl aminopeptidase
	MOL000675	oleic acid	Mitochondrial uncoupling protein 2
	MOL000675	oleic acid	Sterol O-acyltransferase 1
	MOL000675	oleic acid	Cholecystokinin
	MOL000675	oleic acid	Cbp/p300-interacting transactivator 1
	MOL000675	oleic acid	Pancreas/duodenum homeobox protein 1
	MOL000675	oleic acid	Solute carrier family 2, facilitated glucose transporter member 2
	MOL000675	oleic acid	Peptidyl-glycine alpha-amidating monooxygenase
	MOL000675	oleic acid	Acyl-CoA desaturase
	MOL000675	oleic acid	Mitochondrial uncoupling protein 3
	MOL000675	oleic acid	Cholesteryl ester transfer protein
	MOL000675	oleic acid	Peptide YY
	MOL000675	oleic acid	Aspartyl aminopeptidase
	MOL000675	oleic acid	Cell-death-related nuclease 7
	MOL000676	DBP	Muscarinic acetylcholine receptor M3
	MOL000676	DBP	Muscarinic acetylcholine receptor M1
	MOL000676	DBP	Sodium-dependent noradrenaline transporter
	MOL000676	DBP	Sodium-dependent dopamine transporter
	MOL000676	DBP	Beta-2 adrenergic receptor
	MOL000676	DBP	Sodium-dependent serotonin transporter
	MOL000676	DBP	Prostaglandin G/H synthase 1
	MOL000676	DBP	Prostaglandin G/H synthase 2
	MOL000676	DBP	Nitric-oxide synthase, endothelial
	MOL000676	DBP	Retinoic acid receptor RXR-alpha
	MOL000676	DBP	Glycogen synthase kinase-3 beta
	MOL000676	DBP	Heat shock protein HSP 90-alpha
	MOL000676	DBP	Beta-lactamase
	MOL000676	DBP	cAMP-dependent protein kinase catalytic subunit alpha
	MOL000676	DBP	cGMP-inhibited 3',5'-cyclic phosphodiesterase A
	MOL000676	DBP	Alpha-1A adrenergic receptor
	MOL000676	DBP	Muscarinic acetylcholine receptor M2
	MOL000676	DBP	Ig gamma-1 chain C region
	MOL000676	DBP	5-hydroxytryptamine 2A receptor
	MOL000676	DBP	Gamma-aminobutyric-acid receptor subunit alpha-1
	MOL000676	DBP	Neuronal acetylcholine receptor subunit alpha-7
	MOL000676	DBP	Gamma-aminobutyric-acid receptor subunit alpha-6
	MOL000765	Citraurin beta	Prostaglandin G/H synthase 2
	MOL000765	Citraurin beta	Gamma-aminobutyric-acid receptor subunit alpha-2
	MOL000765	Citraurin beta	Gamma-aminobutyric-acid receptor subunit alpha-5
	MOL000765	Citraurin beta	Neuronal acetylcholine receptor subunit alpha-2
	MOL000765	Citraurin beta	Gamma-aminobutyric-acid receptor subunit alpha-1
	MOL000765	Citraurin beta	Cytochrome P450-cam
	MOL000765	Citraurin beta	Nuclear receptor coactivator 2
Mume Fructus	MF					Mol ID	Molecule Name	MW	OB%	DL
	MOL001040	(2R)-5,7-dihydroxy-2-(4-hydroxyphenyl)chroman-4-one	Prostaglandin G/H synthase 1			MOL001040	(2R)-5,7-dihydroxy-2-(4-hydroxyphenyl)chroman-4-one	272.27	42.36	0.21
	MOL001040	(2R)-5,7-dihydroxy-2-(4-hydroxyphenyl)chroman-4-one	Estrogen receptor			MOL000358	beta-sitosterol	414.79	36.91	0.75
	MOL001040	(2R)-5,7-dihydroxy-2-(4-hydroxyphenyl)chroman-4-one	Prostaglandin G/H synthase 2			MOL000422	kaempferol	286.25	41.88	0.24
	MOL001040	(2R)-5,7-dihydroxy-2-(4-hydroxyphenyl)chroman-4-one	Heat shock protein HSP 90			MOL000449	Stigmasterol	412.77	43.83	0.76
	MOL001040	(2R)-5,7-dihydroxy-2-(4-hydroxyphenyl)chroman-4-one	mRNA of PKA Catalytic Subunit C-alpha			MOL005043	campest-5-en-3beta-ol	400.76	37.58	0.71
	MOL001040	(2R)-5,7-dihydroxy-2-(4-hydroxyphenyl)chroman-4-one	Beta-lactamase			MOL008601	Methyl arachidonate	318.55	46.9	0.23
	MOL001040	(2R)-5,7-dihydroxy-2-(4-hydroxyphenyl)chroman-4-one	Progesterone receptor			MOL000953	CLR	386.73	37.87	0.68
	MOL001040	(2R)-5,7-dihydroxy-2-(4-hydroxyphenyl)chroman-4-one	Mineralocorticoid receptor			MOL000098	quercetin	302.25	46.43	0.28
	MOL001040	(2R)-5,7-dihydroxy-2-(4-hydroxyphenyl)chroman-4-one	Glucocorticoid receptor			MOL000263	oleanolic acid	456.78	29.02	0.76
	MOL000358	beta-sitosterol	Progesterone receptor
	MOL000358	beta-sitosterol	Nuclear receptor coactivator 2
	MOL000358	beta-sitosterol	Prostaglandin G/H synthase 1
	MOL000358	beta-sitosterol	Prostaglandin G/H synthase 2
	MOL000358	beta-sitosterol	Heat shock protein HSP 90
	MOL000358	beta-sitosterol	Phosphatidylinositol-4,5-bisphosphate 3-kinase catalytic subunit, gamma isoform
	MOL000358	beta-sitosterol	Potassium voltage-gated channel subfamily H member 2
	MOL000358	beta-sitosterol	mRNA of PKA Catalytic Subunit C-alpha
	MOL000358	beta-sitosterol	Dopamine D1 receptor
	MOL000358	beta-sitosterol	Muscarinic acetylcholine receptor M3
	MOL000358	beta-sitosterol	Muscarinic acetylcholine receptor M1
	MOL000358	beta-sitosterol	Sodium channel protein type 5 subunit alpha
	MOL000358	beta-sitosterol	Gamma-aminobutyric-acid receptor alpha-2 subunit
	MOL000358	beta-sitosterol	Muscarinic acetylcholine receptor M4
	MOL000358	beta-sitosterol	CGMP-inhibited 3',5'-cyclic phosphodiesterase A
	MOL000358	beta-sitosterol	5-hydroxytryptamine 2A receptor
	MOL000358	beta-sitosterol	Gamma-aminobutyric-acid receptor alpha-5 subunit
	MOL000358	beta-sitosterol	Alpha-1A adrenergic receptor
	MOL000358	beta-sitosterol	Gamma-aminobutyric-acid receptor alpha-3 subunit
	MOL000358	beta-sitosterol	Muscarinic acetylcholine receptor M2
	MOL000358	beta-sitosterol	Alpha-1B adrenergic receptor
	MOL000358	beta-sitosterol	Beta-2 adrenergic receptor
	MOL000358	beta-sitosterol	Neuronal acetylcholine receptor subunit alpha-2
	MOL000358	beta-sitosterol	Sodium-dependent serotonin transporter
	MOL000358	beta-sitosterol	Mu-type opioid receptor
	MOL000358	beta-sitosterol	Gamma-aminobutyric acid receptor subunit alpha-1
	MOL000358	beta-sitosterol	Neuronal acetylcholine receptor protein, alpha-7 chain
	MOL000358	beta-sitosterol	Cytochrome P450-cam
	MOL000358	beta-sitosterol	Apoptosis regulator Bcl-2
	MOL000358	beta-sitosterol	Apoptosis regulator BAX
	MOL000358	beta-sitosterol	Caspase-9
	MOL000358	beta-sitosterol	Transcription factor AP-1
	MOL000358	beta-sitosterol	Caspase-3
	MOL000358	beta-sitosterol	Caspase-8
	MOL000358	beta-sitosterol	Protein kinase C alpha type
	MOL000358	beta-sitosterol	Transforming growth factor beta-1
	MOL000358	beta-sitosterol	Serum paraoxonase/arylesterase 1
	MOL000358	beta-sitosterol	Microtubule-associated protein 2
	MOL000422	kaempferol	Nitric oxide synthase, inducible
	MOL000422	kaempferol	Prostaglandin G/H synthase 1
	MOL000422	kaempferol	Androgen receptor
	MOL000422	kaempferol	Peroxisome proliferator activated receptor gamma
	MOL000422	kaempferol	Prostaglandin G/H synthase 2
	MOL000422	kaempferol	Heat shock protein HSP 90
	MOL000422	kaempferol	Phosphatidylinositol-4,5-bisphosphate 3-kinase catalytic subunit, gamma isoform
	MOL000422	kaempferol	mRNA of PKA Catalytic Subunit C-alpha
	MOL000422	kaempferol	Nuclear receptor coactivator 2
	MOL000422	kaempferol	Dipeptidyl peptidase IV
	MOL000422	kaempferol	Trypsin-1
	MOL000422	kaempferol	Progesterone receptor
	MOL000422	kaempferol	Thrombin
	MOL000422	kaempferol	Muscarinic acetylcholine receptor M1
	MOL000422	kaempferol	Nitric-oxide synthase, endothelial
	MOL000422	kaempferol	Gamma-aminobutyric-acid receptor alpha-2 subunit
	MOL000422	kaempferol	Acetylcholinesterase
	MOL000422	kaempferol	Sodium-dependent noradrenaline transporter
	MOL000422	kaempferol	Muscarinic acetylcholine receptor M2
	MOL000422	kaempferol	Alpha-1B adrenergic receptor
	MOL000422	kaempferol	Gamma-aminobutyric acid receptor subunit alpha-1
	MOL000422	kaempferol	DNA topoisomerase II
	MOL000422	kaempferol	Coagulation factor VII
	MOL000422	kaempferol	Calmodulin
	MOL000422	kaempferol	Transcription factor p65
	MOL000422	kaempferol	Inhibitor of nuclear factor kappa-B kinase subunit beta
	MOL000422	kaempferol	RAC-alpha serine/threonine-protein kinase
	MOL000422	kaempferol	Apoptosis regulator Bcl-2
	MOL000422	kaempferol	Apoptosis regulator BAX
	MOL000422	kaempferol	Tumor necrosis factor
	MOL000422	kaempferol	Transcription factor AP-1
	MOL000422	kaempferol	Activator of 90 kDa heat shock protein ATPase homolog 1
	MOL000422	kaempferol	Caspase-3
	MOL000422	kaempferol	Mitogen-activated protein kinase 8
	MOL000422	kaempferol	Xanthine dehydrogenase/oxidase
	MOL000422	kaempferol	Interstitial collagenase
	MOL000422	kaempferol	Signal transducer and activator of transcription 1-alpha/beta
	MOL000422	kaempferol	Cell division control protein 2 homolog
	MOL000422	kaempferol	Peroxisome proliferator-activated receptor gamma
	MOL000422	kaempferol	Heme oxygenase 1
	MOL000422	kaempferol	Cytochrome P450 3A4
	MOL000422	kaempferol	Cytochrome P450 1A2
	MOL000422	kaempferol	Cytochrome P450 1A1
	MOL000422	kaempferol	Intercellular adhesion molecule 1
	MOL000422	kaempferol	E-selectin
	MOL000422	kaempferol	Vascular cell adhesion protein 1
	MOL000422	kaempferol	Nuclear receptor subfamily 1 group I member 2
	MOL000422	kaempferol	Cytochrome P450 1B1
	MOL000422	kaempferol	Arachidonate 5-lipoxygenase
	MOL000422	kaempferol	Hyaluronan synthase 2
	MOL000422	kaempferol	Glutathione S-transferase P
	MOL000422	kaempferol	Aryl hydrocarbon receptor
	MOL000422	kaempferol	26S proteasome non-ATPase regulatory subunit 3
	MOL000422	kaempferol	Solute carrier family 2, facilitated glucose transporter member 4
	MOL000422	kaempferol	Nuclear receptor subfamily 1 group I member 3
	MOL000422	kaempferol	Insulin receptor
	MOL000422	kaempferol	Type I iodothyronine deiodinase
	MOL000422	kaempferol	Serine/threonine-protein phosphatase 2B catalytic subunit alpha isoform
	MOL000422	kaempferol	Peroxidase C1A
	MOL000422	kaempferol	Glutathione S-transferase Mu 1
	MOL000422	kaempferol	Glutathione S-transferase Mu 2
	MOL000422	kaempferol	Aldo-keto reductase family 1 member C3
	MOL000422	kaempferol	Antileukoproteinase
	MOL000449	Stigmasterol	Progesterone receptor
	MOL000449	Stigmasterol	Mineralocorticoid receptor
	MOL000449	Stigmasterol	Nuclear receptor coactivator 2
	MOL000449	Stigmasterol	Alcohol dehydrogenase 1C
	MOL000449	Stigmasterol	Ig gamma-1 chain C region
	MOL000449	Stigmasterol	Retinoic acid receptor RXR-alpha
	MOL000449	Stigmasterol	Nuclear receptor coactivator 1
	MOL000449	Stigmasterol	Prostaglandin G/H synthase 1
	MOL000449	Stigmasterol	Prostaglandin G/H synthase 2
	MOL000449	Stigmasterol	Alpha-2A adrenergic receptor
	MOL000449	Stigmasterol	Sodium-dependent noradrenaline transporter
	MOL000449	Stigmasterol	Sodium-dependent dopamine transporter
	MOL000449	Stigmasterol	Beta-2 adrenergic receptor
	MOL000449	Stigmasterol	Aldose reductase
	MOL000449	Stigmasterol	Urokinase-type plasminogen activator
	MOL000449	Stigmasterol	Leukotriene A-4 hydrolase
	MOL000449	Stigmasterol	Amine oxidase [flavin-containing] B
	MOL000449	Stigmasterol	Amine oxidase [flavin-containing] A
	MOL000449	Stigmasterol	mRNA of PKA Catalytic Subunit C-alpha
	MOL000449	Stigmasterol	Chymotrypsinogen B
	MOL000449	Stigmasterol	Muscarinic acetylcholine receptor M3
	MOL000449	Stigmasterol	Muscarinic acetylcholine receptor M1
	MOL000449	Stigmasterol	Beta-1 adrenergic receptor
	MOL000449	Stigmasterol	Sodium channel protein type 5 subunit alpha
	MOL000449	Stigmasterol	5-hydroxytryptamine 2A receptor
	MOL000449	Stigmasterol	Alpha-1A adrenergic receptor
	MOL000449	Stigmasterol	Gamma-aminobutyric-acid receptor alpha-3 subunit
	MOL000449	Stigmasterol	Muscarinic acetylcholine receptor M2
	MOL000449	Stigmasterol	Alpha-1B adrenergic receptor
	MOL000449	Stigmasterol	Gamma-aminobutyric acid receptor subunit alpha-1
	MOL000449	Stigmasterol	Neuronal acetylcholine receptor protein, alpha-7 chain
	MOL005043	campest-5-en-3beta-ol	Progesterone receptor
	MOL008601	Methyl arachidonate	Prostaglandin G/H synthase 1
	MOL008601	Methyl arachidonate	Prostaglandin G/H synthase 2
	MOL000953	CLR	Progesterone receptor
	MOL000953	CLR	Mineralocorticoid receptor
	MOL000953	CLR	Cytochrome P450-cam
	MOL000953	CLR	Nuclear receptor coactivator 2
	MOL000098	quercetin	Prostaglandin G/H synthase 1
	MOL000098	quercetin	Androgen receptor
	MOL000098	quercetin	Peroxisome proliferator activated receptor gamma
	MOL000098	quercetin	Prostaglandin G/H synthase 2
	MOL000098	quercetin	Heat shock protein HSP 90
	MOL000098	quercetin	Phosphatidylinositol-4,5-bisphosphate 3-kinase catalytic subunit, gamma isoform
	MOL000098	quercetin	Nuclear receptor coactivator 2
	MOL000098	quercetin	Dipeptidyl peptidase IV
	MOL000098	quercetin	Aldose reductase
	MOL000098	quercetin	Trypsin-1
	MOL000098	quercetin	DNA topoisomerase II
	MOL000098	quercetin	Thrombin
	MOL000098	quercetin	Potassium voltage-gated channel subfamily H member 2
	MOL000098	quercetin	Sodium channel protein type 5 subunit alpha
	MOL000098	quercetin	Coagulation factor Xa
	MOL000098	quercetin	Beta-2 adrenergic receptor
	MOL000098	quercetin	Stromelysin-1
	MOL000098	quercetin	mRNA of PKA Catalytic Subunit C-alpha
	MOL000098	quercetin	Coagulation factor VII
	MOL000098	quercetin	Nitric-oxide synthase, endothelial
	MOL000098	quercetin	Retinoic acid receptor RXR-alpha
	MOL000098	quercetin	Acetylcholinesterase
	MOL000098	quercetin	Gamma-aminobutyric acid receptor subunit alpha-1
	MOL000098	quercetin	Amine oxidase [flavin-containing] B
	MOL000098	quercetin	Transcription factor p65
	MOL000098	quercetin	Epidermal growth factor receptor
	MOL000098	quercetin	RAC-alpha serine/threonine-protein kinase
	MOL000098	quercetin	Vascular endothelial growth factor A
	MOL000098	quercetin	G1/S-specific cyclin-D1
	MOL000098	quercetin	Apoptosis regulator Bcl-2
	MOL000098	quercetin	Bcl-2-like protein 1
	MOL000098	quercetin	Proto-oncogene c-Fos
	MOL000098	quercetin	Cyclin-dependent kinase inhibitor 1
	MOL000098	quercetin	Eukaryotic translation initiation factor 6
	MOL000098	quercetin	Apoptosis regulator BAX
	MOL000098	quercetin	Caspase-9
	MOL000098	quercetin	Urokinase-type plasminogen activator
	MOL000098	quercetin	72 kDa type IV collagenase
	MOL000098	quercetin	Matrix metalloproteinase-9
	MOL000098	quercetin	Mitogen-activated protein kinase 1
	MOL000098	quercetin	Interleukin-10
	MOL000098	quercetin	Pro-epidermal growth factor
	MOL000098	quercetin	Retinoblastoma-associated protein
	MOL000098	quercetin	Tumor necrosis factor
	MOL000098	quercetin	Transcription factor AP-1
	MOL000098	quercetin	Interleukin-6
	MOL000098	quercetin	Cyclin-dependent kinase inhibitor 2A, isoforms 1/2/3
	MOL000098	quercetin	Activator of 90 kDa heat shock protein ATPase homolog 1
	MOL000098	quercetin	Caspase-3
	MOL000098	quercetin	Cellular tumor antigen p53
	MOL000098	quercetin	ETS domain-containing protein Elk-1
	MOL000098	quercetin	NF-kappa-B inhibitor alpha
	MOL000098	quercetin	NADPH--cytochrome P450 reductase
	MOL000098	quercetin	Ornithine decarboxylase
	MOL000098	quercetin	Xanthine dehydrogenase/oxidase
	MOL000098	quercetin	Caspase-8
	MOL000098	quercetin	DNA topoisomerase 1
	MOL000098	quercetin	RAF proto-oncogene serine/threonine-protein kinase
	MOL000098	quercetin	Superoxide dismutase [Cu-Zn]
	MOL000098	quercetin	Protein kinase C alpha type
	MOL000098	quercetin	Interstitial collagenase
	MOL000098	quercetin	Hypoxia-inducible factor 1-alpha
	MOL000098	quercetin	Signal transducer and activator of transcription 1-alpha/beta
	MOL000098	quercetin	Protein CBFA2T1
	MOL000098	quercetin	Probable E3 ubiquitin-protein ligase HERC5
	MOL000098	quercetin	Cell division control protein 2 homolog
	MOL000098	quercetin	78 kDa glucose-regulated protein
	MOL000098	quercetin	Receptor tyrosine-protein kinase erbB-2
	MOL000098	quercetin	Peroxisome proliferator-activated receptor gamma
	MOL000098	quercetin	Acetyl-CoA carboxylase 1
	MOL000098	quercetin	Heme oxygenase 1
	MOL000098	quercetin	Cytochrome P450 3A4
	MOL000098	quercetin	Cytochrome P450 1A2
	MOL000098	quercetin	Caveolin-1
	MOL000098	quercetin	Myc proto-oncogene protein
	MOL000098	quercetin	Tissue factor
	MOL000098	quercetin	Gap junction alpha-1 protein
	MOL000098	quercetin	Cytochrome P450 1A1
	MOL000098	quercetin	Intercellular adhesion molecule 1
	MOL000098	quercetin	Interleukin-1 beta
	MOL000098	quercetin	C-C motif chemokine 2
	MOL000098	quercetin	E-selectin
	MOL000098	quercetin	Vascular cell adhesion protein 1
	MOL000098	quercetin	Prostaglandin E2 receptor EP3 subtype
	MOL000098	quercetin	Interleukin-8
	MOL000098	quercetin	Protein kinase C beta type
	MOL000098	quercetin	Baculoviral IAP repeat-containing protein 5
	MOL000098	quercetin	Dual oxidase 2
	MOL000098	quercetin	Nitric oxide synthase, endothelial
	MOL000098	quercetin	Heat shock protein beta-1
	MOL000098	quercetin	Transforming growth factor beta-1
	MOL000098	quercetin	Estrogen sulfotransferase
	MOL000098	quercetin	Maltase-glucoamylase, intestinal
	MOL000098	quercetin	Interleukin-2
	MOL000098	quercetin	Nuclear receptor subfamily 1 group I member 2
	MOL000098	quercetin	Cytochrome P450 1B1
	MOL000098	quercetin	G2/mitotic-specific cyclin-B1
	MOL000098	quercetin	Tissue-type plasminogen activator
	MOL000098	quercetin	Thrombomodulin
	MOL000098	quercetin	Plasminogen activator inhibitor 1
	MOL000098	quercetin	Collagen alpha-1(I) chain
	MOL000098	quercetin	Interferon gamma
	MOL000098	quercetin	Arachidonate 5-lipoxygenase
	MOL000098	quercetin	Phosphatidylinositol-3,4,5-trisphosphate 3-phosphatase and dual-specificity protein phosphatase PTEN
	MOL000098	quercetin	Interleukin-1 alpha
	MOL000098	quercetin	Myeloperoxidase
	MOL000098	quercetin	DNA topoisomerase 2-alpha
	MOL000098	quercetin	Neutrophil cytosol factor 1
	MOL000098	quercetin	ATP-binding cassette sub-family G member 2
	MOL000098	quercetin	Hyaluronan synthase 2
	MOL000098	quercetin	Glutathione S-transferase P
	MOL000098	quercetin	Nuclear factor erythroid 2-related factor 2
	MOL000098	quercetin	NAD(P)H dehydrogenase [quinone] 1
	MOL000098	quercetin	Poly [ADP-ribose] polymerase 1
	MOL000098	quercetin	Aryl hydrocarbon receptor
	MOL000098	quercetin	26S proteasome non-ATPase regulatory subunit 3
	MOL000098	quercetin	Solute carrier family 2, facilitated glucose transporter member 4
	MOL000098	quercetin	Collagen alpha-1(III) chain
	MOL000098	quercetin	DNA gyrase subunit B
	MOL000098	quercetin	C-X-C motif chemokine 11
	MOL000098	quercetin	C-X-C motif chemokine 2
	MOL000098	quercetin	DDB1- and CUL4-associated factor 5
	MOL000098	quercetin	Nuclear receptor subfamily 1 group I member 3
	MOL000098	quercetin	Serine/threonine-protein kinase Chk2
	MOL000098	quercetin	Insulin receptor
	MOL000098	quercetin	Claudin-4
	MOL000098	quercetin	Peroxisome proliferator-activated receptor alpha
	MOL000098	quercetin	Peroxisome proliferator-activated receptor delta
	MOL000098	quercetin	Heat shock factor protein 1
	MOL000098	quercetin	C-reactive protein
	MOL000098	quercetin	C-X-C motif chemokine 10
	MOL000098	quercetin	Inhibitor of nuclear factor kappa-B kinase subunit alpha
	MOL000098	quercetin	Osteopontin
	MOL000098	quercetin	Runt-related transcription factor 2
	MOL000098	quercetin	Ras association domain-containing protein 1
	MOL000098	quercetin	Transcription factor E2F1
	MOL000098	quercetin	Transcription factor E2F2
	MOL000098	quercetin	Prostatic acid phosphatase
	MOL000098	quercetin	Cathepsin D
	MOL000098	quercetin	Insulin-like growth factor-binding protein 3
	MOL000098	quercetin	Insulin-like growth factor II
	MOL000098	quercetin	CD40 ligand
	MOL000098	quercetin	Interferon regulatory factor 1
	MOL000098	quercetin	Receptor tyrosine-protein kinase erbB-3
	MOL000098	quercetin	Serum paraoxonase/arylesterase 1
	MOL000098	quercetin	Type I iodothyronine deiodinase
	MOL000098	quercetin	Procollagen C-endopeptidase enhancer 1
	MOL000098	quercetin	Puromycin-sensitive aminopeptidase
	MOL000098	quercetin	Hexokinase-2
	MOL000098	quercetin	Homeobox protein Nkx-3.1
	MOL000098	quercetin	Ras GTPase-activating protein 1
	MOL000098	quercetin	Peroxidase C1A
	MOL000098	quercetin	Glutathione S-transferase Mu 1
	MOL000098	quercetin	Glutathione S-transferase Mu 2
	MOL000263	oleanolic acid	Caspase-9
	MOL000263	oleanolic acid	Caspase-3
	MOL000263	oleanolic acid	Heme oxygenase 1
	MOL000263	oleanolic acid	Intercellular adhesion molecule 1
	MOL000263	oleanolic acid	NAD(P)H dehydrogenase [quinone] 1
	MOL000263	oleanolic acid	Pancreatic alpha-amylase
Corydalis Rhizome	CRR					Mol ID	Molecule Name	MW	OB%	DL
	MOL001454	berberine	Nitric oxide synthase, inducible			MOL001454	berberine	336.39	36.86	0.78
	MOL001454	berberine	Prostaglandin G/H synthase 1			MOL001458	coptisine	320.34	30.67	0.86
	MOL001454	berberine	Potassium voltage-gated channel subfamily H member 2			MOL001460	Cryptopin	369.45	78.74	0.72
	MOL001454	berberine	Estrogen receptor			MOL001461	Dihydrochelerythrine	349.41	32.73	0.81
	MOL001454	berberine	Androgen receptor			MOL001463	Dihydrosanguinarine	333.36	59.31	0.86
	MOL001454	berberine	Sodium channel protein type 5 subunit alpha			MOL001474	sanguinarine	332.35	37.81	0.86
	MOL001454	berberine	Coagulation factor Xa			MOL000217	(S)-Scoulerine	327.41	32.28	0.54
	MOL001454	berberine	Prostaglandin G/H synthase 2			MOL002670	Cavidine	353.45	35.64	0.81
	MOL001454	berberine	Nitric-oxide synthase, endothelial			MOL002903	(R)-Canadine	339.42	55.37	0.77
	MOL001454	berberine	Retinoic acid receptor RXR-alpha			MOL000359	sitosterol	414.79	36.91	0.75
	MOL001454	berberine	Beta-2 adrenergic receptor			MOL004071	Hyndarin	355.47	73.94	0.64
	MOL001454	berberine	Heat shock protein HSP 90			MOL004190	(-)-alpha-N-methylcanadine	354.46	45.06	0.8
	MOL001454	berberine	mRNA of PKA Catalytic Subunit C-alpha			MOL004191	Capaurine	371.47	62.91	0.69
	MOL001454	berberine	Trypsin-1			MOL004193	Clarkeanidine	327.41	86.65	0.54
	MOL001454	berberine	Nuclear receptor coactivator 2			MOL004195	CORYDALINE	369.5	65.84	0.68
	MOL001454	berberine	cAMP and cAMP-inhibited cGMP 3',5'-cyclic phosphodiesterase 10A			MOL004196	Corydalmine	340.45	52.5	0.59
	MOL001454	berberine	Calmodulin			MOL004197	Corydine	341.44	37.16	0.55
	MOL001458	coptisine	Nitric oxide synthase, inducible			MOL004198	18797-79-0	367.43	46.06	0.85
	MOL001458	coptisine	Prostaglandin G/H synthase 1			MOL004199	Corynoloxine	365.41	38.12	0.6
	MOL001458	coptisine	Potassium voltage-gated channel subfamily H member 2			MOL004200	methyl-[2-(3,4,6,7-tetramethoxy-1-phenanthryl)ethyl]amine	355.47	61.15	0.44
	MOL001458	coptisine	Estrogen receptor			MOL004202	dehydrocavidine	351.43	38.99	0.81
	MOL001458	coptisine	Androgen receptor			MOL004203	Dehydrocorybulbine	352.44	46.97	0.63
	MOL001458	coptisine	Sodium channel protein type 5 subunit alpha			MOL004204	dehydrocorydaline	366.47	41.98	0.68
	MOL001458	coptisine	Prostaglandin G/H synthase 2			MOL004205	Dehydrocorydalmine	338.41	43.9	0.59
	MOL001458	coptisine	Nitric-oxide synthase, endothelial			MOL004208	demethylcorydalmatine	327.41	38.99	0.54
	MOL001458	coptisine	Trypsin-1			MOL004209	13-methyldehydrocorydalmine	352.44	35.94	0.63
	MOL001460	Cryptopin	Prostaglandin G/H synthase 1			MOL004210	(1S,8'R)-6,7-dimethoxy-2-methylspiro[3,4-dihydroisoquinoline-1,7'-6,8-dihydrocyclopenta[g][1,3]benzodioxole]-8'-ol	369.45	43.95	0.72
	MOL001460	Cryptopin	Dopamine D1 receptor			MOL004763	Izoteolin	327.41	39.53	0.51
	MOL001460	Cryptopin	Muscarinic acetylcholine receptor M3			MOL004214	isocorybulbine	368.51	40.18	0.66
	MOL001460	Cryptopin	Potassium voltage-gated channel subfamily H member 2			MOL004215	leonticine	327.46	45.79	0.26
	MOL001460	Cryptopin	Muscarinic acetylcholine receptor M1			MOL004216	13-methylpalmatrubine	352.44	40.97	0.63
	MOL001460	Cryptopin	Sodium channel protein type 5 subunit alpha			MOL004220	N-methyllaurotetanine	341.44	41.62	0.56
	MOL001460	Cryptopin	Coagulation factor Xa			MOL004221	norglaucing	341.44	30.35	0.56
	MOL001460	Cryptopin	Muscarinic acetylcholine receptor M5			MOL004224	pontevedrine	381.41	30.28	0.71
	MOL001460	Cryptopin	Prostaglandin G/H synthase 2			MOL004225	pseudocoptisine	320.34	38.97	0.86
	MOL001460	Cryptopin	5-hydroxytryptamine receptor 3A			MOL004226	24240-05-9	353.4	53.75	0.83
	MOL001460	Cryptopin	Coagulation factor VII			MOL004228	saulatine	396.47	42.74	0.79
	MOL001460	Cryptopin	Vascular endothelial growth factor receptor 2			MOL004230	stylopine	323.37	48.25	0.85
	MOL001460	Cryptopin	Muscarinic acetylcholine receptor M4			MOL004231	Tetrahydrocorysamine	337.4	34.17	0.86
	MOL001460	Cryptopin	Delta-type opioid receptor			MOL004232	tetrahydroprotopapaverine	329.43	57.28	0.33
	MOL001460	Cryptopin	CGMP-inhibited 3',5'-cyclic phosphodiesterase A			MOL004233	ST057701	341.44	31.87	0.56
	MOL001460	Cryptopin	Alpha-1B adrenergic receptor			MOL004234	2,3,9,10-tetramethoxy-13-methyl-5,6-dihydroisoquinolino[2,1-b]isoquinolin-8-one	381.46	76.77	0.73
	MOL001460	Cryptopin	Beta-2 adrenergic receptor			MOL000449	Stigmasterol	412.77	43.83	0.76
	MOL001460	Cryptopin	Alpha-1D adrenergic receptor			MOL000785	palmatine	352.44	64.6	0.65
	MOL001460	Cryptopin	DNA topoisomerase II			MOL000787	Fumarine	353.4	59.26	0.83
	MOL001460	Cryptopin	Mu-type opioid receptor			MOL000790	Isocorypalmine	341.44	35.77	0.59
	MOL001460	Cryptopin	Heat shock protein HSP 90			MOL000791	bicuculline	367.38	69.67	0.88
	MOL001460	Cryptopin	mRNA of PKA Catalytic Subunit C-alpha			MOL000793	C09367	325.39	47.54	0.69
	MOL001460	Cryptopin	Voltage-dependent L-type calcium channel subunit alpha-1S			MOL000098	quercetin	302.25	46.43	0.28
	MOL001460	Cryptopin	Nuclear receptor coactivator 1
	MOL001460	Cryptopin	cAMP and cAMP-inhibited cGMP 3',5'-cyclic phosphodiesterase 10A
	MOL001460	Cryptopin	Calmodulin
	MOL001460	Cryptopin	5-hydroxytryptamine 2A receptor
	MOL001460	Cryptopin	Sodium-dependent serotonin transporter
	MOL001461	Dihydrochelerythrine	Nitric oxide synthase, inducible
	MOL001461	Dihydrochelerythrine	Prostaglandin G/H synthase 1
	MOL001461	Dihydrochelerythrine	Potassium voltage-gated channel subfamily H member 2
	MOL001461	Dihydrochelerythrine	Estrogen receptor
	MOL001461	Dihydrochelerythrine	Androgen receptor
	MOL001461	Dihydrochelerythrine	Sodium channel protein type 5 subunit alpha
	MOL001461	Dihydrochelerythrine	Peroxisome proliferator activated receptor gamma
	MOL001461	Dihydrochelerythrine	Coagulation factor Xa
	MOL001461	Dihydrochelerythrine	Prostaglandin G/H synthase 2
	MOL001461	Dihydrochelerythrine	Nitric-oxide synthase, endothelial
	MOL001461	Dihydrochelerythrine	Retinoic acid receptor RXR-alpha
	MOL001461	Dihydrochelerythrine	Acetylcholinesterase
	MOL001461	Dihydrochelerythrine	Estrogen receptor beta
	MOL001461	Dihydrochelerythrine	Mitogen-activated protein kinase 14
	MOL001461	Dihydrochelerythrine	Heat shock protein HSP 90
	MOL001461	Dihydrochelerythrine	Cell division protein kinase 2
	MOL001461	Dihydrochelerythrine	mRNA of PKA Catalytic Subunit C-alpha
	MOL001461	Dihydrochelerythrine	Trypsin-1
	MOL001461	Dihydrochelerythrine	Proto-oncogene serine/threonine-protein kinase Pim-1
	MOL001461	Dihydrochelerythrine	Cyclin-A2
	MOL001461	Dihydrochelerythrine	Nuclear receptor coactivator 2
	MOL001461	Dihydrochelerythrine	Calmodulin
	MOL001463	Dihydrosanguinarine	Nitric oxide synthase, inducible
	MOL001463	Dihydrosanguinarine	Prostaglandin G/H synthase 1
	MOL001463	Dihydrosanguinarine	Estrogen receptor
	MOL001463	Dihydrosanguinarine	Androgen receptor
	MOL001463	Dihydrosanguinarine	Peroxisome proliferator activated receptor gamma
	MOL001463	Dihydrosanguinarine	Coagulation factor Xa
	MOL001463	Dihydrosanguinarine	Prostaglandin G/H synthase 2
	MOL001463	Dihydrosanguinarine	Acetylcholinesterase
	MOL001463	Dihydrosanguinarine	Estrogen receptor beta
	MOL001463	Dihydrosanguinarine	Mitogen-activated protein kinase 14
	MOL001463	Dihydrosanguinarine	Cell division protein kinase 2
	MOL001463	Dihydrosanguinarine	mRNA of PKA Catalytic Subunit C-alpha
	MOL001463	Dihydrosanguinarine	Trypsin-1
	MOL001463	Dihydrosanguinarine	Proto-oncogene serine/threonine-protein kinase Pim-1
	MOL001463	Dihydrosanguinarine	Cyclin-A2
	MOL001463	Dihydrosanguinarine	Nuclear receptor coactivator 2
	MOL001463	Dihydrosanguinarine	Calmodulin
	MOL001474	sanguinarine	Prostaglandin G/H synthase 1
	MOL001474	sanguinarine	Prostaglandin G/H synthase 2
	MOL001474	sanguinarine	Retinoic acid receptor RXR-alpha
	MOL001474	sanguinarine	mRNA of PKA Catalytic Subunit C-alpha
	MOL000217	(S)-Scoulerine	Prostaglandin G/H synthase 1
	MOL000217	(S)-Scoulerine	Dopamine D1 receptor
	MOL000217	(S)-Scoulerine	Muscarinic acetylcholine receptor M3
	MOL000217	(S)-Scoulerine	Potassium voltage-gated channel subfamily H member 2
	MOL000217	(S)-Scoulerine	Muscarinic acetylcholine receptor M1
	MOL000217	(S)-Scoulerine	D(1B) dopamine receptor
	MOL000217	(S)-Scoulerine	Sodium channel protein type 5 subunit alpha
	MOL000217	(S)-Scoulerine	Coagulation factor Xa
	MOL000217	(S)-Scoulerine	Muscarinic acetylcholine receptor M5
	MOL000217	(S)-Scoulerine	Prostaglandin G/H synthase 2
	MOL000217	(S)-Scoulerine	Alpha-2A adrenergic receptor
	MOL000217	(S)-Scoulerine	Carbonic anhydrase II
	MOL000217	(S)-Scoulerine	Coagulation factor VII
	MOL000217	(S)-Scoulerine	Alpha-2C adrenergic receptor
	MOL000217	(S)-Scoulerine	Muscarinic acetylcholine receptor M4
	MOL000217	(S)-Scoulerine	Delta-type opioid receptor
	MOL000217	(S)-Scoulerine	CGMP-inhibited 3',5'-cyclic phosphodiesterase A
	MOL000217	(S)-Scoulerine	5-hydroxytryptamine 2A receptor
	MOL000217	(S)-Scoulerine	Alpha-1A adrenergic receptor
	MOL000217	(S)-Scoulerine	5-hydroxytryptamine 2C receptor
	MOL000217	(S)-Scoulerine	Muscarinic acetylcholine receptor M2
	MOL000217	(S)-Scoulerine	Alpha-1B adrenergic receptor
	MOL000217	(S)-Scoulerine	D(3) dopamine receptor
	MOL000217	(S)-Scoulerine	Sodium-dependent dopamine transporter
	MOL000217	(S)-Scoulerine	Beta-2 adrenergic receptor
	MOL000217	(S)-Scoulerine	Alpha-1D adrenergic receptor
	MOL000217	(S)-Scoulerine	DNA topoisomerase II
	MOL000217	(S)-Scoulerine	Sodium-dependent serotonin transporter
	MOL000217	(S)-Scoulerine	Mu-type opioid receptor
	MOL000217	(S)-Scoulerine	Heat shock protein HSP 90
	MOL000217	(S)-Scoulerine	Nuclear receptor coactivator 2
	MOL000217	(S)-Scoulerine	Nuclear receptor coactivator 1
	MOL000217	(S)-Scoulerine	Calmodulin
	MOL000217	(S)-Scoulerine	Retinoic acid receptor RXR-alpha
	MOL000217	(S)-Scoulerine	Sodium-dependent noradrenaline transporter
	MOL000217	(S)-Scoulerine	Alpha-2B adrenergic receptor
	MOL002670	Cavidine	Prostaglandin G/H synthase 1
	MOL002670	Cavidine	Muscarinic acetylcholine receptor M3
	MOL002670	Cavidine	Potassium voltage-gated channel subfamily H member 2
	MOL002670	Cavidine	Muscarinic acetylcholine receptor M1
	MOL002670	Cavidine	Beta-1 adrenergic receptor
	MOL002670	Cavidine	Sodium channel protein type 5 subunit alpha
	MOL002670	Cavidine	Coagulation factor Xa
	MOL002670	Cavidine	Muscarinic acetylcholine receptor M5
	MOL002670	Cavidine	Prostaglandin G/H synthase 2
	MOL002670	Cavidine	5-hydroxytryptamine receptor 3A
	MOL002670	Cavidine	Alpha-2C adrenergic receptor
	MOL002670	Cavidine	Muscarinic acetylcholine receptor M4
	MOL002670	Cavidine	Retinoic acid receptor RXR-alpha
	MOL002670	Cavidine	Delta-type opioid receptor
	MOL002670	Cavidine	5-hydroxytryptamine 2A receptor
	MOL002670	Cavidine	5-hydroxytryptamine 2C receptor
	MOL002670	Cavidine	Alpha-1B adrenergic receptor
	MOL002670	Cavidine	Beta-2 adrenergic receptor
	MOL002670	Cavidine	Alpha-1D adrenergic receptor
	MOL002670	Cavidine	DNA topoisomerase II
	MOL002670	Cavidine	Mu-type opioid receptor
	MOL002670	Cavidine	Heat shock protein HSP 90
	MOL002670	Cavidine	Retinoic acid receptor RXR-beta
	MOL002670	Cavidine	Calmodulin
	MOL002670	Cavidine	Dopamine D1 receptor
	MOL002670	Cavidine	Sodium-dependent serotonin transporter
	MOL002670	Cavidine	Coagulation factor VII
	MOL002670	Cavidine	cAMP and cAMP-inhibited cGMP 3',5'-cyclic phosphodiesterase 10A
	MOL002903	(R)-Canadine	Prostaglandin G/H synthase 1
	MOL002903	(R)-Canadine	Muscarinic acetylcholine receptor M3
	MOL002903	(R)-Canadine	Potassium voltage-gated channel subfamily H member 2
	MOL002903	(R)-Canadine	Muscarinic acetylcholine receptor M1
	MOL002903	(R)-Canadine	Sodium channel protein type 5 subunit alpha
	MOL002903	(R)-Canadine	Coagulation factor Xa
	MOL002903	(R)-Canadine	Muscarinic acetylcholine receptor M5
	MOL002903	(R)-Canadine	Prostaglandin G/H synthase 2
	MOL002903	(R)-Canadine	5-hydroxytryptamine receptor 3A
	MOL002903	(R)-Canadine	Alpha-2C adrenergic receptor
	MOL002903	(R)-Canadine	Muscarinic acetylcholine receptor M4
	MOL002903	(R)-Canadine	Delta-type opioid receptor
	MOL002903	(R)-Canadine	5-hydroxytryptamine 2A receptor
	MOL002903	(R)-Canadine	5-hydroxytryptamine 2C receptor
	MOL002903	(R)-Canadine	Alpha-1B adrenergic receptor
	MOL002903	(R)-Canadine	Sodium-dependent dopamine transporter
	MOL002903	(R)-Canadine	Beta-2 adrenergic receptor
	MOL002903	(R)-Canadine	Alpha-1D adrenergic receptor
	MOL002903	(R)-Canadine	Sodium-dependent serotonin transporter
	MOL002903	(R)-Canadine	Mu-type opioid receptor
	MOL002903	(R)-Canadine	Heat shock protein HSP 90
	MOL002903	(R)-Canadine	mRNA of PKA Catalytic Subunit C-alpha
	MOL002903	(R)-Canadine	cAMP and cAMP-inhibited cGMP 3',5'-cyclic phosphodiesterase 10A
	MOL002903	(R)-Canadine	Calmodulin
	MOL002903	(R)-Canadine	Dopamine D1 receptor
	MOL002903	(R)-Canadine	D(1B) dopamine receptor
	MOL002903	(R)-Canadine	Retinoic acid receptor RXR-alpha
	MOL002903	(R)-Canadine	Sodium-dependent noradrenaline transporter
	MOL002903	(R)-Canadine	Alpha-1A adrenergic receptor
	MOL002903	(R)-Canadine	Muscarinic acetylcholine receptor M2
	MOL002903	(R)-Canadine	Calcium-activated potassium channel subunit alpha 1
	MOL000359	sitosterol	Progesterone receptor
	MOL000359	sitosterol	Nuclear receptor coactivator 2
	MOL000359	sitosterol	Mineralocorticoid receptor
	MOL004071	Hyndarin	Dopamine D1 receptor
	MOL004071	Hyndarin	Muscarinic acetylcholine receptor M3
	MOL004071	Hyndarin	Potassium voltage-gated channel subfamily H member 2
	MOL004071	Hyndarin	Muscarinic acetylcholine receptor M1
	MOL004071	Hyndarin	Sodium channel protein type 5 subunit alpha
	MOL004071	Hyndarin	Coagulation factor Xa
	MOL004071	Hyndarin	Muscarinic acetylcholine receptor M5
	MOL004071	Hyndarin	Prostaglandin G/H synthase 2
	MOL004071	Hyndarin	5-hydroxytryptamine receptor 3A
	MOL004071	Hyndarin	Carbonic anhydrase II
	MOL004071	Hyndarin	Alpha-2C adrenergic receptor
	MOL004071	Hyndarin	Muscarinic acetylcholine receptor M4
	MOL004071	Hyndarin	Delta-type opioid receptor
	MOL004071	Hyndarin	5-hydroxytryptamine 2A receptor
	MOL004071	Hyndarin	Sodium-dependent noradrenaline transporter
	MOL004071	Hyndarin	5-hydroxytryptamine 2C receptor
	MOL004071	Hyndarin	Muscarinic acetylcholine receptor M2
	MOL004071	Hyndarin	Alpha-1B adrenergic receptor
	MOL004071	Hyndarin	Sodium-dependent dopamine transporter
	MOL004071	Hyndarin	Beta-2 adrenergic receptor
	MOL004071	Hyndarin	Alpha-1D adrenergic receptor
	MOL004071	Hyndarin	Sodium-dependent serotonin transporter
	MOL004071	Hyndarin	Mu-type opioid receptor
	MOL004071	Hyndarin	Heat shock protein HSP 90
	MOL004071	Hyndarin	Retinoic acid receptor RXR-beta
	MOL004071	Hyndarin	Calmodulin
	MOL004071	Hyndarin	Prostaglandin G/H synthase 1
	MOL004071	Hyndarin	Beta-1 adrenergic receptor
	MOL004071	Hyndarin	Retinoic acid receptor RXR-alpha
	MOL004071	Hyndarin	D(3) dopamine receptor
	MOL004071	Hyndarin	D(2) dopamine receptor
	MOL004071	Hyndarin	Nuclear receptor coactivator 1
	MOL004190	(-)-alpha-N-methylcanadine	Muscarinic acetylcholine receptor M3
	MOL004190	(-)-alpha-N-methylcanadine	Potassium voltage-gated channel subfamily H member 2
	MOL004190	(-)-alpha-N-methylcanadine	Muscarinic acetylcholine receptor M1
	MOL004190	(-)-alpha-N-methylcanadine	Sodium channel protein type 5 subunit alpha
	MOL004190	(-)-alpha-N-methylcanadine	Coagulation factor Xa
	MOL004190	(-)-alpha-N-methylcanadine	Muscarinic acetylcholine receptor M5
	MOL004190	(-)-alpha-N-methylcanadine	Prostaglandin G/H synthase 2
	MOL004190	(-)-alpha-N-methylcanadine	Carbonic anhydrase II
	MOL004190	(-)-alpha-N-methylcanadine	Muscarinic acetylcholine receptor M4
	MOL004190	(-)-alpha-N-methylcanadine	Alpha-1B adrenergic receptor
	MOL004190	(-)-alpha-N-methylcanadine	Beta-2 adrenergic receptor
	MOL004190	(-)-alpha-N-methylcanadine	Alpha-1D adrenergic receptor
	MOL004190	(-)-alpha-N-methylcanadine	Nuclear receptor coactivator 2
	MOL004190	(-)-alpha-N-methylcanadine	Nuclear receptor coactivator 1
	MOL004190	(-)-alpha-N-methylcanadine	Calmodulin
	MOL004191	Capaurine	Prostaglandin G/H synthase 1
	MOL004191	Capaurine	Dopamine D1 receptor
	MOL004191	Capaurine	Muscarinic acetylcholine receptor M3
	MOL004191	Capaurine	Potassium voltage-gated channel subfamily H member 2
	MOL004191	Capaurine	Muscarinic acetylcholine receptor M1
	MOL004191	Capaurine	Sodium channel protein type 5 subunit alpha
	MOL004191	Capaurine	Coagulation factor Xa
	MOL004191	Capaurine	Muscarinic acetylcholine receptor M5
	MOL004191	Capaurine	Prostaglandin G/H synthase 2
	MOL004191	Capaurine	Nitric-oxide synthase, endothelial
	MOL004191	Capaurine	Carbonic anhydrase II
	MOL004191	Capaurine	Vascular endothelial growth factor receptor 2
	MOL004191	Capaurine	Muscarinic acetylcholine receptor M4
	MOL004191	Capaurine	Retinoic acid receptor RXR-alpha
	MOL004191	Capaurine	Delta-type opioid receptor
	MOL004191	Capaurine	5-hydroxytryptamine 2A receptor
[truncated: 1,367 more rows]
