# Supplementary material for: The Pharmacological Mechanism of Guchangzhixie Capsule Against Experimental Colitis
Source: Front Pharmacol. 2021 Nov 18;12:762603. doi: 10.3389/fphar.2021.762603 (PMC8637769; doi:10.3389/fphar.2021.762603)
Supplement: Supplementary file 8 [file Table4.XLSX]

## Sheet: GCZX-positive
PeakID	Title	RT (min)	Precursor m/z	Area	Adduct	Formula	Ontology	InChIKey	SMILES	Total score	MS1 isotopes	MSMS spectrum
1536	(-)-Riboflavin	7.06933	377.144	22414.3	[M+H]+	C17H20N4O6	Flavins	AUNGANRZJHBGPY-SCRDCRAPSA-N	O=C1N=C(O)C2=NC3=CC(=C(C=C3N(C2=N1)CC(O)C(O)C(O)CO)C)C	83.1	376.70041:23 376.70587:23 376.70862:11 376.71136:11 376.80173:11 376.8291:11 376.84555:11 376.91675:11 376.91949:23 376.9277:11 376.93594:11 376.93866:11 376.94141:23 377.0181:11 377.06195:23 377.07291:11 377.07562:34 377.07837:23 377.09207:11 377.09756:11 377.11127:11 377.11673:34 377.11948:34 377.12222:69 377.12494:47 377.12769:162 377.13043:184 377.13318:267 377.13593:720 377.13864:984 377.141…	71.04819:42 75.05124:42 117.05549:42 167.03371:42 172.10054:42 184.18629:42 192.25735:42 198.05969:42 198.07558:42 200.70929:42 234.08263:42 243.07805:210 243.08244:42 243.08466:42 243.08685:84 243.08905:42 243.09125:42 243.09344:42 243.09564:210 243.09785:84 243.10005:126 243.10445:42 243.10664:42 243.11325:42 243.51158:42 243.64589:42 244.10197:42 245.46613:42 247.18443:42 252.84843:42 254.0950…
7828	(1R,2R,4aS,8aS)-1-((S)-3-hydroxy-3-methylpentyl)-2,5,5,8a-tetramethyldecahydronaphthalen-2-ol	26.4267	333.276	8408.46	[M+Na]+	C20H38O2	Diterpenoids	VWPNQCLIQCRCCG-HHUCQEJWSA-N	OC(C)(CC)CCC1C(O)(C)CCC2C(C)(C)CCCC12C	82.9	332.86407:36 333.0314:36 333.04169:36 333.04941:36 333.23483:72 333.25543:36 333.26315:36 333.26831:143 333.27087:251 333.27347:286 333.27603:358 333.27863:322 333.28119:179 333.28375:179 333.28635:36 333.28891:72 333.29407:36 333.29663:36 333.29922:36 333.30695:36 333.3121:72 333.31726:36 334.04916:36 334.12137:36 334.2142:72 334.2168:72 334.23227:36 334.24518:72 334.26581:36 334.27097:36 334.27…	217.15736:126 333.26398:126 333.27945:126
7782	(3beta,22E)-stigmasta-5,22-dien-3-ol	26.1337	435.365	7672.26	[M+Na]+	C29H48O	Stigmastanes and derivatives	HCXVJBMSMIARIN-PHZDYDNGSA-N	OC1CC2=CCC3C(CCC4(C)C(CCC34)C(C=CC(CC)C(C)C)C)C2(C)CC1	84.2	435.04953:32 435.06424:32 435.08484:32 435.12311:32 435.12607:32 435.27026:32 435.29086:32 435.29675:32 435.29971:32 435.30853:95 435.32324:32 435.3262:32 435.32913:32 435.33209:32 435.34091:127 435.34387:32 435.3468:32 435.35269:95 435.35562:223 435.35858:127 435.36151:191 435.36447:350 435.3674:223 435.37036:64 435.37329:159 435.37625:159 435.37918:127 435.38214:159 435.38507:95 435.39096:64 43…	435.30301:126 435.33539:126 435.38837:126
2007	(5S)-10,13-dimethyldodecahydro-1H-cyclopenta[a]phenanthrene-3,17(2H,4H)-dione	14.4221	311.193	5256.93	[M+Na]+	C19H28O2	Androgens and derivatives	RAJWOBJTTGJROA-PLFHKJOISA-N	O=C1CCC2(C)C(C1)CCC3C4CCC(=O)C4(C)CCC32	81.2	310.70743:14 310.73975:14 310.90891:14 310.94373:28 310.9487:28 310.9686:14 311.00345:14 311.01837:14 311.02335:14 311.03827:14 311.04575:14 311.10794:14 311.13034:14 311.13531:14 311.14029:28 311.14279:14 311.14777:14 311.15274:14 311.15521:14 311.15771:42 311.16519:28 311.16766:14 311.17264:14 311.18011:14 311.18509:56 311.18759:111 311.19006:153 311.19257:250 311.19504:139 311.19754:125 311.20…	134.0921:42 163.07693:42 163.07874:42 163.08414:42 163.08594:42 177.14359:42 195.10837:42 219.14543:42 221.07114:42 251.17767:42 261.15353:42 261.15808:42 275.12491:42 293.13007:42 293.17114:42 293.17838:42 293.19287:42 311.14069:42 311.17801:42 311.18549:42 311.19293:84 311.19543:84 311.19794:126 311.21036:42 311.21286:84 311.21783:42
1631	(9Z,12Z,15Z)-9,12,15-octadecatrienoic acid	8.62258	301.207	4666.67	[M+Na]+	C18H30O2	Lineolic acids and derivatives	DTOSIQBPPRVQHS-PDBXOOCHSA-N	O=C(O)CCCCCCCC=CCC=CCC=CCC	82.1	300.88892:13 300.90851:13 300.91095:13 300.91583:13 300.92075:13 300.92319:13 300.93542:13 300.9697:13 301.03088:26 301.03577:13 301.04068:13 301.05048:39 301.05292:39 301.0578:52 301.06024:27 301.06271:13 301.06516:26 301.0676:26 301.07004:39 301.07248:27 301.08228:13 301.08475:26 301.09698:13 301.10431:13 301.11411:80 301.11655:26 301.11902:14 301.1239:54 301.12634:95 301.12881:188 301.13126:30…	127.00797:126 130.08719:126 213.08533:126 241.18161:126 241.19037:126 259.19446:126 265.18893:126 283.03732:126 283.04446:258 284.51562:126 286.14575:126 301.129:132 301.13147:258 301.13635:126 301.13879:126 301.14127:258 301.15839:126 301.19513:132 301.20245:132 301.20493:126 301.20737:126 301.20981:258 301.21225:258 301.2196:258 301.22449:126 301.2392:126 303.87488:126 305.49039:126 599.74231:1…
6235	(E)-5-(1,2,4a,5-tetramethyl-7-oxo-3,4,8,8a-tetrahydro-2H-naphthalen-1-yl)-3-methylpent-2-enoic acid	22.2237	341.204	9747.23	[M+Na]+	C20H30O3	Colensane and clerodane diterpenoids	SLMFLTPPPXRYHP-JLHYYAGUSA-N	O=C(O)C=C(C)CCC1(C)C(C)CCC2(C(=CC(=O)CC21)C)C	81.3	341.009:48 341.01422:48 341.01682:96 341.02203:48 341.02722:48 341.12885:48 341.16013:48 341.17316:48 341.18619:48 341.194:48 341.19659:143 341.19922:382 341.20181:287 341.20441:622 341.20703:622 341.20963:526 341.21225:287 341.21484:191 341.21744:191 341.22266:48 341.22528:96 341.22787:48 341.23309:191 341.23569:48 341.24612:48 341.24872:48 341.25134:96 341.25394:48 341.25916:48 341.62152:48 341…	125.05305:126 341.2233:126 341.23111:129 341.2337:129 341.23633:129
5716	2-[(2'R,8R,8aS)-2',4,4,7,8a-pentamethylspiro[2,3,4a,5-tetrahydro-1H-naphthalene-8,5'-oxolane]-2'-yl]acetic acid	21.5861	343.221	685665	[M+Na]+	C20H32O3	Diterpenoids	XLWWERNKTLITEF-FOUFQHLJSA-N	O=C(O)CC1(OC2(C(=CCC3C(C)(C)CCCC32C)C)CC1)C	85.9	342.92883:147 343.02289:304 343.10388:147 343.11435:298 343.13263:147 343.13525:313 343.14047:315 343.19797:169 343.20059:304 343.20322:651 343.20581:822 343.20844:2249 343.21106:3633 343.21365:6739 343.21628:13175 343.2189:22175 343.2215:27048 343.22412:25176 343.22675:17263 343.22934:10054 343.23196:7940 343.23459:4459 343.23718:5162 343.23981:2887 343.2424:2241 343.24503:2852 343.24765:1575 34…	163.07155:126 175.04863:126 182.05576:126 223.37854:126 231.08139:126 231.08568:258 231.09212:126 237.29726:126 238.36993:126 272.11475:274 302.12393:126 302.146:126 323.21155:126 324.68692:126 325.12689:126 325.20065:575 325.20322:254 325.20575:148 325.20828:685 325.21085:444 325.21338:444 325.21591:926 325.21848:148 325.22101:407 325.22357:296 325.2261:280 325.22864:148 325.2312:148 325.23373:2…
904	4-hydroxycoumarin	1.48627	163.056	85719.2	[M+H]+	C9H6O3	4-hydroxycoumarins	VXIXUWQIVKSKSA-UHFFFAOYSA-N	O=C1OC=2C=CC=CC2C(O)=C1	84.3	162.5844:54 162.58798:54 162.59338:54 162.59518:54 162.60059:54 162.61858:54 162.62038:54 162.64555:54 162.64735:107 162.65096:54 162.65636:56 162.65816:54 162.67795:54 162.68875:107 162.70134:54 162.71574:54 162.73193:54 162.73373:54 162.75893:54 162.77693:54 162.78593:54 162.79494:54 162.80933:54 162.81653:54 162.84174:54 162.85794:54 162.87234:54 162.87775:54 162.89395:54 162.90475:54 162.9425…	163.03558:126
1884	5,7-dihydroxy-3-phenyl-4H-chromen-4-one	9.86785	255.071	8810.78	[M+H]+	C15H10O4	Isoflavones	PJJGZPJJTHBVMX-UHFFFAOYSA-N	O=C1C(=COC=2C=C(O)C=C(O)C12)C=3C=CC=CC3	80.7	254.87:13 254.879:38 254.8835:13 254.89928:13 254.90152:25 254.90378:13 254.90604:25 254.91054:13 254.91278:13 254.91504:38 254.91954:25 254.94658:13 254.9601:13 255.01416:13 255.02318:13 255.02994:13 255.03444:25 255.04796:13 255.06148:25 255.06374:51 255.06598:25 255.06824:177 255.0705:266 255.07274:152 255.075:203 255.07726:38 255.0795:101 255.08176:38 255.08401:38 255.08626:25 255.09077:25 25…	69.06789:63 86.05372:63 255.0587:63
987	Acetylcarnitine	1.53627	204.121	351064	[M]+	C9H18NO4	Acyl carnitines	RDHQFKQIGNGIED-UHFFFAOYNA-O	O=C(OC(CC(=O)O)C[N+](C)(C)C)C	90.1	203.63199:26 203.64609:26 203.69038:26 203.7065:26 203.74475:26 203.75885:53 203.76288:26 203.77094:26 203.77295:26 203.77899:26 203.78101:26 203.78302:53 203.79108:26 203.79913:26 203.80316:26 203.80719:53 203.82935:26 203.83136:26 203.85754:26 203.85956:26 203.88776:53 203.91394:26 203.93611:26 203.94014:26 203.95625:26 203.96028:26 203.96431:26 203.97035:26 203.97238:53 203.97641:26 203.97842:…	57.02668:126 57.03307:256 57.0352:126 57.03946:256 57.04159:258 58.09385:256 60.07403:256 60.07622:129 60.0784:129 60.0795:129 60.08168:263 60.08278:388 60.08387:132 60.08715:132 60.08825:424 60.09043:261 60.09262:129 60.12325:308 62.65677:129 72.05914:132 74.05608:305 84.08241:126 84.76428:300 85.01907:174 85.02037:496 85.02167:705 85.02297:347 85.02427:2084 85.02557:3128 85.02687:2272 85.02818:…
1070	Adenosine	6.06603	268.103	738313	[M+H]+	C10H13N5O4		OIRDTQYFTABQOQ-KQYNXXCUSA-N	OCC1OC(N2C=NC=3C(=NC=NC32)N)C(O)C1O	83.5	267.64853:93 267.66928:93 267.67853:93 267.71317:93 267.71777:93 267.73624:185 267.74316:197 267.75702:93 267.75931:93 267.76395:93 267.7778:93 267.78473:93 267.84012:93 267.86322:93 267.88632:93 267.89093:93 267.90939:93 267.97406:93 267.9787:93 267.99023:289 267.99716:203 268.00177:210 268.01102:202 268.0318:217 268.06647:93 268.07108:217 268.078:114 268.08032:321 268.08261:539 268.08493:228 26…	55.02655:126 57.04686:126 59.07105:126 60.73627:126 61.0313:126 69.03156:126 71.02682:126 73.02518:126 73.03362:126 80.52428:257 80.94262:126 85.03069:126 87.04337:126 93.81209:126 103.03208:126 103.04067:126 105.91036:126 110.03705:126 112.06947:126 112.77105:126 115.02962:256 115.0387:126 117.66536:126 118.65301:126 119.02367:129 119.02522:129 119.02829:259 119.02983:519 119.03137:132 119.03291…
820	Choline	1.43077	104.108	109855	[M]+	C5H14NO	Cholines	OEYIOHPDSNJKLS-UHFFFAOYSA-N	C[N+](C)(C)CCO	86.3	103.77399:210 103.77687:105 103.78118:105 103.84156:105 103.8775:105 104.02854:105 104.0674:213 104.07027:427 104.09906:109 104.1005:426 104.10194:864 104.10338:2602 104.10482:4232 104.10625:4229 104.1077:4442 104.10914:3691 104.11057:1740 104.11201:2060 104.11346:1304 104.1149:1411 104.11633:867 104.11777:758 104.11922:652 104.12065:867 104.12209:756 104.12354:218 104.12497:528 104.12641:105 104…	58.06157:268 58.07125:126 58.77327:126 59.07218:126 59.07543:260 60.07619:395 60.07947:800 60.08166:134 60.08494:146 60.08603:666 60.08822:130 60.08931:134 60.09041:130 60.09369:134 60.09806:134 60.52428:134 60.53526:126 61.1008:262 61.46638:126 86.10615:256 104.09608:134 104.09895:667 104.1004:280 104.10183:134 104.10327:703 104.10471:134 104.10615:425 104.10903:409 104.11047:552 104.11191:134 1…
1308	DL-Coniine	6.25853	128.142	159776	[M+H]+	C8H17N	Alkaloids and derivatives	NDNUANOUGZGEPO-UHFFFAOYNA-N	CCCC1CCCCN1	85.9	127.72729:33 127.72888:81 127.73048:16 127.73207:114 127.73367:147 127.73685:33 127.74004:33 127.74323:16 127.74961:16 127.7528:16 127.75599:16 127.83414:16 127.92986:16 127.93784:16 127.96338:33 127.96497:16 127.97934:33 127.98253:16 127.9921:16 127.9937:16 127.99689:33 127.99849:16 128.01285:16 128.01445:16 128.01764:49 128.01924:33 128.02562:16 128.02722:49 128.03041:16 128.03201:33 128.0368:3…	128.13463:126 128.13942:126 128.14102:126
3079	Eudesmin	17.7553	409.159	6853.7	[M+Na]+	C22H26O6	Furanoid lignans	PEUUVVGQIVMSAW-RZTYQLBFSA-N	O(C1=CC=C(C=C1OC)C2OCC3C(OCC23)C4=CC=C(OC)C(OC)=C4)C	83.8	408.84567:26 409.05679:26 409.13669:26 409.13953:26 409.1424:52 409.14523:52 409.1481:103 409.15094:129 409.15381:207 409.15665:362 409.15952:439 409.16238:413 409.16522:232 409.16809:310 409.17093:181 409.1738:155 409.17664:52 409.1795:52 409.18234:52 409.18521:26 409.74475:26 409.75046:26 410.0961:26 410.15894:77 410.1618:77 410.16467:52 410.16751:26 410.17325:77 410.19037:52 410.22467:26 410.2…	142.97664:126 277.15515:126 279.07037:126 355.19144:126 409.15076:130 409.15363:257 409.15646:130 409.15933:126 409.16504:126 409.16788:257 409.17075:257 409.17645:261 409.17929:130
851	Glycine-Betaine	1.45127	118.085	179183	[M+H]+	C5H11NO2	Alpha amino acids	KWIUHFFTVRNATP-UHFFFAOYSA-N	C[N+](C)(C)CC([O-])=O	94.7	117.70667:238 117.70973:161 117.71127:79 117.71279:159 117.71432:79 117.7327:79 117.83069:163 118.05439:162 118.05745:238 118.05898:79 118.06052:79 118.06205:161 118.06358:161 118.06512:163 118.06665:79 118.06972:163 118.07585:161 118.07738:84 118.07891:245 118.08044:1322 118.08198:5124 118.08351:8135 118.08504:9529 118.08658:7218 118.08811:6058 118.08965:3399 118.09118:2562 118.09271:2325 118.09…	56.04858:257 58.06051:126 58.06266:391 58.06374:129 58.06482:393 58.06804:129 58.07019:126 58.07234:256 58.07557:129 58.07664:129 58.08309:126 58.69544:126 58.94214:256 59.07003:267 59.0722:385 59.07436:252 59.07545:136 59.07653:129 59.07762:129 59.0787:129 59.08087:136 59.08521:129 118.08064:531 118.08524:126 118.1389:126
1079	Guanosine	6.06603	284.094	98391.5	[M+H]+	C10H13N5O5	Purine nucleosides	NYHBQMYGNKIUIF-UHFFFAOYNA-N	N=C1N=C(O)C=2N=CN(C2N1)C3OC(CO)C(O)C3O	80.9	283.76151:188 283.8851:191 283.92789:93 283.99683:189 284.07056:93 284.0777:188 284.08243:192 284.08481:388 284.08719:1161 284.08957:2591 284.09195:4908 284.09433:9688 284.09671:8331 284.09909:8746 284.10147:5889 284.10385:4330 284.10623:2318 284.10861:1553 284.11096:1353 284.11334:951 284.11572:1053 284.1181:1159 284.12048:949 284.12286:658 284.12524:288 284.12762:185 284.13:370 284.13239:370 28…	70.06578:126 72.08421:126 85.02809:126 85.03719:126 110.02965:126 110.03409:126 110.06665:126 133.04204:126 133.05832:257 135.01677:437 135.02168:126 135.02333:781 135.02496:130 135.0266:641 135.02824:130 135.03481:129 135.03644:274 135.03809:126 135.12663:129 136.05814:130 136.06966:283 136.08118:126 136.18488:128 150.32985:126 150.71239:293 151.56229:271 151.56577:293 151.79166:274 152.03857:15…
985	Homostachydrine	1.53627	158.116	76514.1	[M+H]+	C8H15NO2	Alpha amino acids	XULZWQRXYTVUTE-ZETCQYMHSA-N	C[N+]1(C)CCCC[C@H]1C(=O)[O-]	80.6	157.62:26 157.62177:82 157.68553:26 157.75641:26 157.84148:26 157.84857:26 157.98331:26 158.00636:53 158.00813:26 158.01523:26 158.01877:53 158.02586:26 158.02942:26 158.03119:26 158.03474:54 158.04005:53 158.04715:54 158.04892:55 158.06134:26 158.06844:26 158.0773:26 158.08086:26 158.08795:54 158.09149:54 158.09505:54 158.10568:58 158.10747:167 158.10924:477 158.11101:1124 158.11278:2943 158.114…	158.11214:126 158.11923:129 158.121:129 158.12633:129 158.1281:126 158.36771:129
1062	Hypoxanthine	6.06603	137.045	195686	[M+H]+	C5H4N4O	Hypoxanthines	FDGQSTZJBFJUBT-UHFFFAOYSA-N	OC1=NC=NC=2NC=NC12	92.1	136.56651:188 136.60278:193 136.60443:93 136.60608:185 136.60773:578 136.61269:93 136.62257:282 136.81888:189 137.01534:188 137.0302:188 137.03516:188 137.0368:208 137.03845:593 137.0401:5036 137.04175:10325 137.04341:13940 137.04506:14598 137.04671:12490 137.04836:8219 137.05002:4449 137.05167:3656 137.05331:2375 137.05496:2381 137.05663:1674 137.05827:2776 137.05992:2177 137.06157:1584 137.0632…	55.03486:126 67.0277:126 82.04169:126 92.01962:126 94.03218:126 94.04176:126 95.59554:126 110.03849:256 110.05477:126 119.02364:129 119.02518:126 119.02672:129 119.02826:126 119.03442:387 119.03596:126 137.0341:130 137.0374:387 137.03905:258 137.04071:263 137.04236:519 137.04401:132 137.04732:126 137.04897:126
1922	Indolelactic acid	11.2661	206.079	95021.9	[M+H]+	C11H11NO3	Indolyl carboxylic acids and derivatives	XGILAAMKEQUXLS-UHFFFAOYNA-N	O=C(O)C(O)CC1=CNC=2C=CC=CC21	83.3	205.60768:36 205.70277:36 205.76146:36 205.76955:36 205.78169:36 205.86467:36 205.89909:36 205.90111:36 205.90921:36 205.95375:36 205.96388:36 205.9659:36 205.974:36 206.00842:110 206.02057:36 206.04691:74 206.05298:110 206.0631:74 206.06715:36 206.06918:36 206.0712:622 206.07323:773 206.07526:1396 206.07729:2359 206.0793:2695 206.08133:2025 206.08336:1472 206.08537:956 206.0874:700 206.08943:482…	73.06007:25 77.03811:25 77.05545:25 80.06402:25 80.68253:25 82.97976:25 91.05309:25 96.9521:25 97.06049:25 105.95234:25 106.06564:25 107.08812:25 115.04763:76 115.06428:25 115.06579:25 116.00146:25 116.04705:25 117.05231:25 117.05537:25 117.0569:25 117.05843:25 117.07216:25 117.53822:25 117.76012:25 118.05579:25 118.05732:50 118.05885:126 118.06039:101 118.06192:177 118.06345:151 118.06499:76 118…
1051	Isoleucine	4.25995	132.1	260468	[M+H]+	C6H13NO2	Isoleucine and derivatives	AGPKZVBTJJNPAG-UHFFFAOYNA-N	CCC(C)C(N)C(O)=O	83.7	131.60376:11 131.60538:11 131.60699:11 131.65718:11 131.67499:69 131.67661:92 131.67822:23 131.67984:92 131.68146:57 131.68307:57 131.68471:34 131.68633:34 131.68794:23 131.68956:23 131.69118:23 131.69279:11 131.69441:23 131.70898:11 131.71384:11 131.71709:11 131.73651:11 131.86771:11 131.87257:11 131.9147:11 131.92281:34 131.92442:57 131.92604:11 131.92766:69 131.92928:34 131.93091:60 131.93253:…	56.05701:63 57.0533:63 57.05862:126 57.06075:126 57.07354:63 69.06442:63 69.06677:63 69.06794:63 69.06911:189 69.07029:126 69.07263:63 69.07381:63 69.07497:63 69.07615:133 69.07732:63 69.07967:126 69.08084:63 69.08202:63 70.067:63 73.06019:131 74.01234:128 81.03915:63 86.08517:129 86.0891:65 86.09171:272 86.09303:69 86.09433:268 86.09564:340 86.09695:272 86.09826:474 86.09957:609 86.10088:335 86.…
1271	Kynurenine	6.1837	209.09	88751.7	[M+H]+	C10H12N2O3	Alkyl-phenylketones	YGPSJZOEDVAXAB-UHFFFAOYNA-N	O=C(O)C(N)CC(=O)C=1C=CC=CC1N	83.3	208.63301:77 208.66153:77 208.73286:77 208.81033:77 209.00609:156 209.00813:77 209.0163:158 209.01833:158 209.04893:77 209.07545:233 209.07953:77 209.08157:960 209.0836:1606 209.08565:3989 209.08769:6993 209.08972:7181 209.09177:5822 209.09381:4857 209.09584:3804 209.09789:1750 209.09993:1590 209.10197:1526 209.104:861 209.10605:796 209.10809:631 209.11012:402 209.11217:318 209.11421:157 209.1162…	74.01964:126 74.02328:126 74.02571:126 74.03178:126 74.03542:126 74.03664:126 74.28327:126 74.83514:257 77.03454:126 77.03577:126 88.12217:126 91.05056:258 91.05325:126 92.0441:259 92.05087:261 94.05281:130 94.05829:393 94.05965:539 94.06103:801 94.06239:130 94.06376:397 94.0665:133 94.06786:135 94.0706:135 94.07197:133 94.07471:133 95.46879:130 95.53358:126 96.60668:126 98.99953:256 99.00655:135…
875	L-5-Oxoproline	1.4651	130.048	79201.6	[M+H]+	C5H7NO3	Alpha amino acids and derivatives	ODHCTXKNWHHXJC-VKHMYHEASA-N	OC(=O)[C@@H]1CCC(O)=N1	82.1	129.55139:66 129.60921:66 129.63008:66 129.63168:66 129.6349:66 129.63811:66 129.64133:66 129.9612:66 130.03519:66 130.03841:66 130.04163:132 130.04323:594 130.04485:594 130.04645:2113 130.04807:3236 130.04967:1651 130.05127:1387 130.05289:1189 130.05449:726 130.05611:660 130.05771:594 130.05933:330 130.06093:793 130.06253:198 130.06415:264 130.06575:66 130.06737:132 130.06897:132 130.07059:264 1…	84.03848:126 84.04235:126
1165	lapachol	6.1202	265.079	9824.67	[M+Na]+	C15H14O3	Vitamin K compounds	CIEYTVIYYGTCCI-UHFFFAOYSA-N	O=C1C(O)=C(C(=O)C=2C=CC=CC12)CC=C(C)C	81.7	264.58301:40 264.60135:40 264.78958:81 264.97327:40 265.00082:40 265.02151:40 265.02609:40 265.03528:40 265.03989:40 265.04678:40 265.05136:40 265.05597:40 265.05826:40 265.06516:40 265.06744:81 265.06973:81 265.07202:810 265.07434:648 265.07663:729 265.07892:850 265.08124:283 265.08353:486 265.08582:324 265.0881:162 265.09042:202 265.09271:81 265.095:40 265.09729:81 265.1019:40 265.11108:40 265.…	149.02664:126 149.02837:126 177.11166:126 207.01431:126 265.08066:126 265.10822:126 265.13348:126 266.98373:126
882	L-Carnitine	1.47227	162.11	202817	[M+H]+	C7H15NO3	Carnitines	PHIQHXFUZVPYII-ZCFIWIBFSA-N	C[N+](C)(C)C[C@H](O)CC([O-])=O	92.1	161.6107:61 161.63223:124 161.74345:61 161.8242:61 162.00552:61 162.01271:125 162.03246:125 162.07198:127 162.07376:61 162.07556:126 162.07736:257 162.07915:261 162.09712:63 162.09891:63 162.10071:65 162.10251:394 162.10431:1330 162.10609:5294 162.10789:10985 162.1097:15019 162.11148:13351 162.11328:10722 162.11508:5538 162.11688:3623 162.11867:2887 162.12047:2334 162.12227:2202 162.12405:1400 16…	53.00573:126 57.02667:126 57.03306:126 57.04052:126 58.06804:126 58.08417:126 59.0722:383 59.0787:126 59.09605:256 60.07621:126 60.0784:129 60.08059:130 60.08168:383 60.08278:258 60.08387:130 60.08496:130 60.08606:129 60.08715:129 60.09262:129 85.02429:132 85.0256:262 85.0308:129 85.0334:126 85.036:258 102.08493:132 102.09064:132 102.09206:387 102.09491:256 102.09776:126 102.70882:256 103.02792:1…
6009	LPC 18:1	21.8696	522.353	53328264	[M+H]+	C26H52NO7P	Lipids	YAMUFBLWGFFICM-UHFFFAOYNA-N	O=C(OCC(O)COP(=O)([O-])OCC[N+](C)(C)C)CCCCCCCC=CCCCCCCCC	80.1	521.85614:510 521.85938:255 521.86578:764 521.87225:255 521.87549:764 521.8819:764 521.88513:510 521.88837:1019 521.89478:1019 521.89801:255 521.90448:510 521.90771:510 521.91089:510 521.92059:255 521.92383:510 521.92706:255 521.93671:1274 521.93994:510 521.94318:510 521.94958:764 521.95282:255 521.95605:1148 521.96246:764 521.9657:510 521.96893:255 521.97217:510 521.9754:255 521.97858:510 521.98…	50.18451:126 50.75682:126 52.16768:126 53.40902:126 53.50186:263 54.2672:126 54.97729:126 55.9777:126 56.05056:126 56.05162:126 56.05796:126 57.10115:126 57.2569:126 57.96475:260 59.06665:126 60.07718:126 60.07827:263 60.07936:273 60.08155:409 60.08265:407 60.08374:541 60.08484:273 60.08593:405 60.08702:134 60.08812:273 60.0914:263 60.09358:271 60.09577:136 60.09687:134 60.09796:136 60.09905:136 …
3733	LPC 18:2	20.0747	520.339	20461988	[M+H]+	C26H50NO7P	Lipids	SPJFYYJXNPEZDW-UHFFFAOYNA-N	O=C(OCC(O)COP(=O)([O-])OCC[N+](C)(C)C)CCCCCCCC=CCC=CCCCCC	80.5	519.83984:255 519.84308:255 519.84631:1274 519.85596:510 519.85913:510 519.86237:255 519.8656:255 519.86884:255 519.87201:255 519.89136:255 519.89453:255 519.90417:255 519.90741:510 519.91064:764 519.92029:255 519.9267:510 519.92993:255 519.93317:510 519.93634:255 519.93958:255 519.94281:764 519.94922:255 519.95569:255 519.95886:764 519.9621:255 519.96533:1019 519.96851:255 519.97174:255 519.9749…	52.73265:126 54.26817:126 55.05571:126 55.06932:269 55.48576:126 56.05577:126 56.08429:126 56.09908:126 59.88916:126 60.07819:126 60.08038:126 60.08147:389 60.08366:126 60.08475:126 60.08804:126 60.09788:126 60.11428:126 60.19416:126 60.46045:126 62.00272:126 67.05765:126 71.07782:252 71.08019:126 71.08614:126 72.05054:260 81.07328:138 83.08385:261 86.08763:404 86.08894:134 86.09025:542 86.09286:…
3298	LPC 18:3	19.3541	518.322	1.25369e+06	[M+H]+	C26H48NO7P	Lipids	MRTUWVDDQVMUCR-UHFFFAOYNA-N	O=C(OCC(O)COP(=O)([O-])OCC[N+](C)(C)C)CCCCC=CCC=CCC=CCCCCC	83.8	517.98804:63 517.99445:63 518.00092:63 518.01373:63 518.02014:128 518.04266:140 518.23853:63 518.26422:127 518.26746:153 518.27063:63 518.27386:63 518.28674:80 518.28992:740 518.29315:1155 518.29633:1629 518.29956:1905 518.3028:3225 518.30597:6605 518.3092:14007 518.31244:23187 518.31561:40915 518.31885:52565 518.32202:47373 518.32526:42039 518.32849:30298 518.33167:19346 518.3349:12259 518.33813…	71.07533:126 86.09666:147 86.10452:126 86.10583:126 88.74011:271 98.1196:268 100.50979:126 103.78935:264 104.09573:145 104.09862:292 104.10005:145 104.10149:576 104.10294:715 104.10437:1155 104.10581:1581 104.10725:138 104.10869:565 104.11013:854 104.11157:283 104.11301:292 104.11589:423 104.11733:147 104.12165:276 104.12597:138 104.14037:138 104.38239:147 104.45879:126 104.60738:126 104.74306:14…
1040	NICOTINAMIDE	2.7532	123.053	150290	[M+H]+	C6H6N2O	Nicotinamides	DFPAKSUCGFBDDF-UHFFFAOYSA-N	OC(=N)C1=CN=CC=C1	84	122.6558:11 122.65893:32 122.66048:11 122.66205:32 122.66361:22 122.66518:11 122.66674:23 122.67142:11 122.67455:23 122.77302:22 122.80116:11 122.91219:22 122.9247:11 122.92626:11 123.00136:11 123.00761:11 123.00918:23 123.03422:23 123.03735:22 123.04047:49 123.04204:73 123.04361:47 123.04517:60 123.04674:83 123.0483:307 123.04987:895 123.05143:1747 123.05299:2597 123.05456:2527 123.05613:2303 12…	50.0218:13 51.03672:13 53.03855:13 53.04266:13 53.04472:13 56.97443:13 56.97655:13 62.93399:13 74.94868:13 77.03702:13 77.03825:13 78.02588:25 78.03086:38 78.03584:25 78.04208:25 78.04457:13 78.17051:13 79.03986:13 80.04145:13 80.04397:13 80.04523:38 80.04649:38 80.04776:50 80.05029:50 80.05154:25 80.05281:13 80.05407:13 80.05659:13 80.06038:13 80.06165:13 80.08942:13 80.39906:13 81.17133:13 81.2…
5030	Palmitoylcarnitine	21.166	400.341	731667	[M+H]+	C23H45NO4		XOMRRQXKHMYMOC-NRFANRHFSA-N	O=C([O-])CC(OC(=O)CCCCCCCCCCCCCCC)C[N+](C)(C)C	89.7	400.01355:533 400.04178:536 400.21674:523 400.23932:527 400.28729:255 400.29013:255 400.30142:510 400.30988:526 400.31271:774 400.31552:281 400.31836:533 400.32117:536 400.32401:2161 400.32681:4085 400.32965:8689 400.33246:19185 400.3353:30407 400.3381:43729 400.34094:46949 400.34375:42062 400.34659:27070 400.3494:21319 400.35223:15945 400.35504:8975 400.35788:7041 400.36069:5686 400.36353:4562 4…	55.05256:126 57.02965:126 57.07228:126 57.07547:126 57.0808:126 57.21305:126 58.06137:126 58.75685:257 60.07709:130 60.07818:252 60.07927:130 60.08037:130 60.08255:126 60.08474:411 60.08693:126 60.11318:126 69.06657:130 69.07243:126 71.08256:126 72.01579:126 81.06944:281 81.07326:126 81.08342:271 84.75626:272 85.02274:889 85.02403:1340 85.02534:1366 85.02663:1835 85.02794:1225 85.02924:754 85.030…
1234	p-Coumaraldehyde	6.1767	149.059	69336.7	[M+H]+	C9H8O2	Cinnamaldehydes	CJXMVKYNVIGQBS-OWOJBTEDSA-N	OC1=CC=C(\C=C\C=O)C=C1	83.1	148.56464:132 148.56979:66 148.57668:132 148.57838:66 148.58011:66 148.58183:197 148.58354:132 148.58527:132 148.82613:66 148.87433:66 149.01552:66 149.01895:395 149.02068:592 149.0224:395 149.02412:265 149.02585:66 149.02757:66 149.0293:135 149.03273:66 149.03445:134 149.03618:136 149.03963:66 149.04135:200 149.0448:66 149.04823:270 149.04996:205 149.05168:136 149.05341:1698 149.05513:4077 149.0…	77.04943:126 91.04925:126 103.06942:126 106.55611:126 121.02386:126 131.0432:126 149.02332:126 149.02849:126 149.03366:126
1637	Phenylacetylglycine	8.67142	194.079	138218	[M+H]+	C10H11NO3	N-acyl-alpha amino acids	UTYVDVLMYQPLQB-UHFFFAOYSA-N	O=C(O)CN=C(O)CC=1C=CC=CC1	85.7	193.62134:14 193.73521:14 193.88252:14 193.91592:14 193.93556:30 193.9395:14 193.94342:28 193.94933:14 193.95128:29 193.96504:14 193.96896:14 193.97093:14 193.9729:14 193.97487:14 193.97682:14 193.98468:14 193.99255:14 193.99451:14 193.99648:28 193.99844:31 194.00041:14 194.00238:14 194.0063:30 194.03775:31 194.0515:29 194.05544:30 194.06526:32 194.06723:63 194.0692:94 194.07115:332 194.07312:695…	65.03862:25 65.04317:25 75.79005:25 76.03467:25 76.0359:76 76.03713:76 76.03836:76 76.03959:50 76.04082:25 76.04205:50 76.04451:25 76.04574:50 76.0482:50 76.04943:50 76.05435:25 76.90817:51 82.00976:25 90.52886:25 90.76797:103 91.04507:26 91.04642:77 91.04777:52 91.04911:208 91.05046:261 91.0518:131 91.05315:236 91.0545:260 91.05584:210 91.05719:182 91.05853:26 91.05988:26 91.06123:131 91.06258:2…
1267	Phenylalanine	6.1837	166.086	1.42341e+06	[M+H]+	C9H11NO2	Phenylalanine and derivatives	COLNVLDHVKWLRT-UHFFFAOYNA-N	O=C(O)C(N)CC=1C=CC=CC1	82.9	165.58604:154 165.58786:77 165.58968:77 165.59512:77 165.60239:77 165.61328:77 165.62054:77 165.62236:154 165.62418:154 165.62962:77 165.64052:77 165.64233:77 165.67865:77 165.71315:77 165.71678:77 165.7513:77 165.75493:77 165.76038:77 165.76401:77 165.76582:77 165.79671:77 165.80943:77 165.81306:77 165.82578:77 165.84213:77 165.85484:77 165.8712:77 165.87665:77 165.88574:77 165.90936:77 165.9129…	50.01287:126 50.01686:126 50.02684:126 50.02783:126 50.87361:126 51.01862:126 51.02064:129 51.02164:126 51.02366:129 51.02467:252 51.02769:256 51.03072:129 51.03576:126 51.05289:129 51.12651:256 51.26178:126 52.96567:126 53.04168:385 53.04271:129 53.43492:129 53.95701:126 53.97462:126 55.0402:126 65.03759:126 65.03873:268 65.03986:126 65.04214:126 65.0592:126 65.0649:126 67.05553:126 67.78188:126…
1121	Propionylcarnitine	6.07953	218.135	227950	[M+H]+	C10H19NO4	Acyl carnitines	UFAHZIUFPNSHSL-UHFFFAOYNA-N	O=C([O-])CC(OC(=O)CC)C[N+](C)(C)C	84.4	217.78319:78 217.78734:78 218.01643:163 218.03519:78 218.05392:78 218.06644:165 218.08727:78 218.09769:160 218.10602:162 218.11018:328 218.11226:163 218.11644:85 218.12061:427 218.12268:255 218.12477:248 218.12685:928 218.12894:2022 218.13101:7551 218.1331:11877 218.13519:17835 218.13727:16484 218.13936:14098 218.14143:8021 218.14352:5658 218.1456:3226 218.14769:2128 218.14978:1269 218.15186:1953…	57.03194:257 60.07834:126 60.08271:126 60.09474:126 60.61538:256 85.02029:130 85.02419:263 85.02549:650 85.02679:394 85.02809:266 85.02939:133 85.03069:129 85.03199:396 85.03459:130 85.0385:129 85.04761:129 85.82745:130 88.94916:133 115.25671:258 141.06007:126 144.0907:126 144.10086:126 144.10255:126 144.10425:257 146.16766:130 159.05899:130 159.06078:261 159.06255:391 159.06433:139 159.0661:130 …
6444	Sclareol	22.8452	331.263	30116	[M+Na]+	C20H36O2	Diterpenoids	XVULBTBTFGYVRC-GRLGQGAKSA-N	OC(C=C)(C)CCC1C(O)(C)CCC2C(C)(C)CCCC12C	84.2	330.99066:29 331.00092:58 331.00864:58 331.0112:29 331.01376:58 331.10361:29 331.12671:29 331.13699:29 331.14981:29 331.16522:29 331.1832:29 331.19089:29 331.20117:29 331.21399:29 331.22171:176 331.22684:29 331.23456:175 331.23712:29 331.23969:88 331.24225:29 331.24738:263 331.24994:89 331.25253:591 331.2551:1768 331.25766:1742 331.26022:1543 331.26279:1833 331.26535:919 331.26791:681 331.27051:4…	331.25577:126
1412	Tryptophan	6.45935	205.096	1.31178e+06	[M+H]+	C11H12N2O2	Indolyl carboxylic acids and derivatives	QIVBCDIJIAJPQS-UHFFFAOYNA-N	O=C(O)C(N)CC1=CNC=2C=CC=CC21	92.8	204.59937:73 204.60947:73 204.61148:73 204.63368:73 204.66597:73 204.7245:73 204.7346:73 204.76892:73 204.78506:73 204.79315:73 204.80527:73 204.80728:73 204.81131:73 204.84969:73 204.8517:197 204.85776:73 204.86382:73 204.87593:73 204.88805:73 204.89008:73 204.92844:73 204.93047:73 204.93854:73 204.9547:73 204.96277:146 204.98096:73 204.98297:73 204.98701:73 204.98903:73 204.99307:73 204.99509:1…	63.02356:126 65.03984:511 67.03818:126 73.89222:126 74.02325:129 74.02447:129 74.02689:252 74.02811:129 74.03297:126 76.43634:126 76.96642:270 77.03947:252 77.07043:126 89.03437:126 90.04499:126 90.04767:652 90.06373:261 91.04784:281 91.04919:281 91.05054:421 91.05188:824 91.05323:837 91.05457:414 91.05592:268 91.05727:281 91.05862:140 91.05996:140 91.06131:408 91.06265:401 104.05286:272 105.0641…
1050	Tyrosine	3.41718	182.077	88383.3	[M+H]+	C9H11NO3	Tyrosine and derivatives	OUYCCCASQSFEME-UHFFFAOYNA-N	NC(CC1=CC=C(O)C=C1)C(O)=O	88.6	181.69258:12 181.77055:25 181.77626:25 181.78197:12 181.86186:12 181.879:12 181.89421:12 181.89803:12 181.93227:12 181.93417:25 181.96272:12 181.96843:12 181.97034:12 181.97414:12 181.97795:12 181.98555:62 181.98936:12 181.99127:24 182.0141:12 182.01601:26 182.04456:26 182.05598:24 182.05789:51 182.05978:13 182.06169:13 182.0636:13 182.0674:38 182.06931:79 182.07121:176 182.07312:650 182.07503:16…	65.05463:63 77.03449:63 77.03573:63 91.04511:95 91.04646:32 91.04916:63 91.0505:95 91.05185:63 91.05319:63 91.05454:32 91.05589:32 91.05724:32 91.05858:32 91.05992:32 91.06261:32 91.06666:32 91.08416:32 95.04598:63 95.04736:63 95.05286:32 95.05423:32 95.05561:32 95.17394:32 95.25379:32 97.06199:32 109.06832:32 119.04213:32 119.0452:95 119.04675:32 119.04983:32 119.05136:63 119.0529:32 119.05444:3…
862	Urea	1.45843	61.0433	252853	[M+H]+	CH4N2O	Ureas	XSQUKJJJFZCRTK-UHFFFAOYSA-N	N=C(O)N	84	60.84941:73 60.85161:147 60.85271:73 60.85381:73 60.85491:73 60.85711:147 60.86262:73 60.86482:73 60.86812:73 60.97383:73 61.01019:73 61.02562:73 61.02783:383 61.02893:375 61.03003:73 61.03113:313 61.03223:157 61.03334:162 61.03444:158 61.03554:161 61.03664:626 61.03775:1888 61.03885:2765 61.03995:4533 61.04105:4689 61.04216:4286 61.04326:5561 61.04436:3025 61.04546:2698 61.04657:3267 61.04767:21…	61.04128:125 61.04569:125 61.04679:125 144.25862:125 144.69615:125 254.55905:125
998	Valine	1.60208	118.085	205333	[M+H]+	C5H11NO2	Valine and derivatives	KZSNJWFQEVHDMF-UHFFFAOYNA-N	CC(C)C(N)C(O)=O	81.9	117.6791:13 117.70665:39 117.70818:77 117.70971:77 117.71124:52 117.71277:13 117.7143:52 117.71583:13 117.71736:13 117.71889:26 117.72042:52 117.72195:13 117.72349:13 117.72501:26 117.73114:13 117.8567:13 117.86742:13 117.87814:13 117.93789:13 117.93942:13 117.94248:13 117.95321:13 117.95474:13 117.95628:26 117.96547:39 117.97466:13 118.01144:13 118.01298:13 118.02217:13 118.0237:13 118.0421:13 1…	55.05177:263 55.05282:394 55.05387:126 55.05701:129 55.05805:402 55.0591:129 55.06015:260 55.06433:260 55.07899:126 55.10203:126 55.53646:126 56.01377:126 56.05496:126 56.08138:134 56.51858:126 57.05656:392 57.06082:258 57.06295:252 58.05841:263 58.06809:143 58.07024:132 58.07347:132 58.07992:132 59.07658:261 72.07477:136 72.07597:546 72.07716:415 72.07836:279 72.07956:286 72.08076:279 72.08195:5…
722	vanillic acid	1.3881	191.037	73447.5	[M+Na]+	C8H8O4	M-methoxybenzoic acids and derivatives	WKOLLVMJNQIZCI-UHFFFAOYSA-N	O=C(O)C1=CC=C(O)C(OC)=C1	82.7	190.58859:37 190.84578:76 190.9335:75 191.02124:112 191.02318:37 191.02513:37 191.02708:37 191.02904:37 191.03099:302 191.03293:1128 191.03488:2696 191.03683:3620 191.03879:3517 191.04074:2319 191.04268:1216 191.04463:1519 191.04659:796 191.04854:753 191.05049:304 191.05243:269 191.05438:191 191.05634:225 191.05829:77 191.06024:261 191.06218:150 191.06413:76 191.06609:115 191.06804:378 191.06999:…	191.03468:126 191.03857:126 191.04248:126 191.06783:126 191.07368:126

## Sheet: GCZX-negative
PeakID	Title	RT (min)	Precursor m/z	Area	Adduct	Formula	Ontology	InChIKey	SMILES	Total score	MS1 isotopes	MSMS spectrum
759	Taurine	1.48527	124.007	99728.5	[M-H]-	C2H7NO3S	Organosulfonic acids	XOAAWQZATWQOTB-UHFFFAOYSA-N	O=S(=O)(O)CCN	81.9	123.61446:36 123.61603:36 123.63171:36 124.00068:37 124.00225:110 124.00382:1254 124.00539:2355 124.00696:3105 124.00853:2031 124.0101:1294 124.01167:853 124.01324:148 124.01482:444 124.01639:297 124.01796:295 124.01953:261 124.0211:110 124.02267:185 124.02425:36 124.02739:73 124.03053:38 124.27894:36 124.98779:36 125.0004:36 125.00356:36 125.11717:36 125.16295:36 125.33823:36 125.63854:36 125.64…	79.95288:258 79.95541:389 79.95667:132 79.95792:126 79.95919:132 79.96297:132 124.01488:126
850	Lactic acid	1.70227	89.0236	140784	[M-H]-	C3H6O3	Alpha hydroxy acids and derivatives	JVTAAEKCZFNVCJ-UWTATZPHSA-N	C[C@@H](O)C(O)=O	80.1	88.58479:11 88.70834:11 88.73757:11 88.7389:22 88.74023:80 88.74156:34 88.74289:45 88.74422:34 88.74688:22 88.74821:11 88.74953:25 88.76549:11 88.78942:11 88.85591:24 88.98763:25 89.01958:66 89.02091:431 89.02224:1919 89.02357:3581 89.0249:3491 89.02624:2850 89.02757:1428 89.0289:1177 89.03023:550 89.03156:457 89.03289:251 89.03423:417 89.03555:187 89.03689:95 89.03822:164 89.03955:81 89.04088:28…	51.63588:25 71.01391:25 72.99176:25 87.00938:25 87.01202:25 89.01875:50 89.02009:25 89.02142:76 89.02275:126 89.02408:76 89.02541:151 89.02674:25 89.0294:25 89.03074:50 89.03606:25 89.33588:25
980	Xanthine	2.50622	151.026	36756.9	[M-H]-	C5H4N4O2	Xanthines	LRFVTYWOQMYALW-UHFFFAOYSA-N	OC1=NC2=C(N=CN2)C(O)=N1	92.6	151.00327:36 151.00674:36 151.00847:36 151.01541:36 151.02061:143 151.02234:610 151.02408:1471 151.0258:1507 151.02754:717 151.02928:646 151.03101:179 151.03275:179 151.03448:108 151.03621:72 151.03795:143 151.03969:72 151.04141:36 151.04315:36 151.04489:36 151.05009:36 151.05182:36 151.18018:36 151.27908:36 151.35719:36 151.87492:36 151.94623:36 152.02451:36 152.02625:36 152.02798:72 152.02972:7…	108.0226:126 151.02209:126 151.02557:252
986	L-5-Oxoproline	2.58872	128.035	40970.1	[M-H]-	C5H7NO3	Alpha amino acids and derivatives	ODHCTXKNWHHXJC-VKHMYHEASA-N	OC(=O)[C@@H]1CCC(O)=N1	85.8	127.62164:9 127.6312:9 127.86564:9 127.86723:56 127.86883:37 127.87042:57 127.87202:28 127.87362:38 127.88319:19 128.01726:19 128.02524:19 128.02684:10 128.02843:10 128.03003:175 128.03163:602 128.03322:1265 128.03482:1613 128.03642:1062 128.03801:712 128.03961:283 128.0412:255 128.0428:166 128.0444:128 128.04599:58 128.04759:117 128.04919:97 128.05078:29 128.05557:10 128.05717:20 128.24246:9 128…	128.04137:126
1011	Guanosine	5.24142	282.083	51801.2	[M-H]-	C10H13N5O5	Purine nucleosides	NYHBQMYGNKIUIF-UUOKFMHZSA-N	OC[C@H]1O[C@H]([C@H](O)[C@@H]1O)N1C=NC2=C1NC(=N)N=C2O	90.5	281.78207:18 281.90051:36 281.90524:36 281.90997:56 281.93842:18 281.9621:38 281.97394:55 282:36 282.00711:37 282.05688:36 282.06161:19 282.064:38 282.06873:19 282.07111:76 282.07349:232 282.07584:650 282.07822:1779 282.08057:4069 282.08295:4560 282.08533:3476 282.08768:2125 282.09006:1236 282.09244:621 282.09479:351 282.09717:324 282.09955:368 282.1019:159 282.10428:251 282.10666:228 282.10901:1…	52.48388:126 61.99451:126 72.0066:126 80.0221:126 108.01354:126 108.01501:126 108.01794:126 108.01941:126 108.02087:126 108.34227:126 133.00903:126 133.01228:126 133.01553:257 133.02042:126 133.0253:391 133.02693:260 133.03018:258 135.01811:257 135.02794:126 135.03613:260 150.02995:132 150.03168:139 150.03342:403 150.03514:269 150.03687:670 150.03859:1193 150.04033:1080 150.04205:659 150.04378:80…
1041	Inosine	5.24875	267.072	205573	[M-H]-	C10H12N4O5	Purine nucleosides	UGQMRVRMYYASKQ-KQYNXXCUSA-N	OC[C@H]1O[C@H]([C@H](O)[C@@H]1O)N1C=NC2=C1N=CN=C2O	88.7	266.81805:19 266.85492:37 266.86646:19 266.87106:19 266.87338:37 266.8826:19 266.88489:19 266.88721:59 266.89182:19 266.90332:19 266.90796:75 266.91257:56 266.91486:103 266.91718:19 266.92639:19 266.92868:40 266.93329:19 266.99326:86 266.99554:44 267.00247:39 267.01169:19 267.03476:44 267.05087:47 267.05319:80 267.05551:97 267.0578:225 267.06012:301 267.06241:457 267.06473:1294 267.06702:5797 267…	57.43341:126 65.01331:126 80.02462:126 92.28579:126 93.64349:258 102.22036:269 108.01501:256 133.01392:291 133.59061:295 134.62:256 135.01811:129 135.02138:606 135.02303:745 135.02466:2029 135.02631:2872 135.02794:2451 135.02959:3638 135.03122:2066 135.03287:641 135.0345:960 135.03613:472 135.03778:333 135.03941:164 135.04106:294 135.04597:143 135.04926:338 135.26743:143 135.69608:317 136.8573:16…
1061	Aconitic Acid	5.26292	173.008	14747.3	[M-H]-	C6H6O6	Tricarboxylic acids and derivatives	GTZCVFVGUGFEME-IWQZZHSRSA-N	O=C(O)C=C(C(=O)O)CC(=O)O	92.1	172.63011:19 172.72653:19 172.93614:19 172.95284:19 172.9547:19 172.9584:19 173.0011:19 173.00294:56 173.00481:315 173.00665:482 173.00851:556 173.01038:500 173.01222:371 173.01408:148 173.01595:93 173.01779:111 173.01965:74 173.0215:130 173.02336:37 173.02707:37 173.02893:19 173.03264:37 173.0345:19 173.03636:19 173.03821:19 173.04564:19 173.04749:19 173.07719:19 173.0809:19 173.10318:19 173.140…	85.02302:126 85.03213:126 85.03342:126 111.00352:126
1192	Tryptophan	6.03905	203.081	388207	[M-H]-	C11H12N2O2	Indolyl carboxylic acids and derivatives	QIVBCDIJIAJPQS-UHFFFAOYNA-N	NC(CC1=CNC2=CC=CC=C12)C(O)=O	97.6	202.74376:58 202.93867:26 202.98491:58 202.99295:68 202.99496:26 203.00099:56 203.00502:26 203.00703:91 203.03317:26 203.05931:56 203.06131:80 203.06332:32 203.06534:134 203.06735:64 203.06935:246 203.07137:372 203.07338:816 203.07539:3179 203.07739:11853 203.07941:27265 203.08142:37271 203.08344:26325 203.08545:13036 203.08745:6757 203.08946:3872 203.09148:2513 203.09349:1803 203.09549:1721 203.…	72.00641:261 72.00761:252 72.00999:126 74.021:126 74.02343:261 74.02464:256 116.0391:261 116.04366:135 116.04517:406 116.0467:400 116.04822:1055 116.04974:261 116.05125:261 116.05278:135 116.05733:129 116.05885:135 116.06038:535 116.06493:126 116.07558:135 123.05622:126 130.05235:126 130.06039:129 130.06523:126 130.06683:259 134.22711:257 142.0538:130 142.05716:256 142.06053:130 142.06221:263 142…
1480	PHENATURIC ACID	7.95378	192.065	39926.6	[M-H]-	C10H11NO3	N-acyl-alpha amino acids	UTYVDVLMYQPLQB-UHFFFAOYSA-N	OC(=O)CN=C(O)CC1=CC=CC=C1	83.1	191.86374:155 191.94778:155 192.01622:155 192.04945:155 192.05338:310 192.05533:155 192.05923:155 192.06119:931 192.06314:2017 192.06509:2483 192.06706:2017 192.06902:776 192.07097:466 192.07292:310 192.07487:776 192.0788:155 192.08075:155 192.0827:310 192.09639:155 192.31744:155 192.39572:155 193.06367:155 193.06564:310 193.0676:155 193.06956:155 193.08917:155 193.13034:155 193.38535:155 193.457…	74.01873:126 74.02358:126 74.0248:252 74.02966:126
1641	3-phenyllactic acid	9.21523	165.055	74253.2	[M-H]-	C9H10O3	Phenylpropanoic acids	VOXXWSYKYCBWHO-UHFFFAOYSA-N	O=C(O)C(O)CC=1C=CC=CC1	84.3	164.63994:5 164.66167:5 164.67072:5 164.81923:5 164.82103:5 164.82646:5 164.82828:15 164.83009:20 164.83191:112 164.83371:184 164.83553:164 164.83734:148 164.83914:154 164.84096:67 164.84277:41 164.84459:16 164.84639:20 164.84821:10 164.85002:21 164.85184:5 164.85907:5 164.8627:5 164.86632:5 164.8772:5 164.88081:5 164.88263:5 164.88625:5 164.89531:21 164.89713:15 164.90256:5 164.90981:5 164.91344…	50.75966:63 72.99188:128 72.99429:126 91.06198:63 96.95483:126 96.95621:128 96.9576:65 96.95899:191 96.96177:65 96.96316:63 96.96455:128 96.96733:126 96.97011:65 96.97706:129 101.03991:63 101.2627:63 102.729:63 103.05246:66 103.05533:129 103.05676:133 103.05819:133 103.61183:66 117.03568:63 119.04385:63 119.04693:65 119.05:126 119.05154:128 119.05463:63 119.05616:126 120.93252:63 120.93562:126 12…
1646	N-acetylphenylalanine	9.43022	206.081	27249.5	[M-H]-	C11H13NO3		CBQJSKKFNMDLON-UHFFFAOYSA-N	O=C(O)C(N=C(O)C)CC=1C=CC=CC1	85.9	205.60689:5 205.80724:10 205.81735:10 205.82141:5 205.82343:6 205.83153:75 205.83356:230 205.83557:628 205.8376:916 205.83963:762 205.84164:476 205.84367:268 205.8457:133 205.84772:102 205.84975:64 205.85178:74 205.85379:54 205.85582:65 205.85785:26 205.85986:21 205.86189:10 205.86797:5 205.87:5 205.87607:6 205.88618:5 205.89023:5 205.89226:5 205.90036:5 205.91048:10 205.91251:15 205.91454:15 205…	55.58482:13 56.70124:13 57.85236:13 57.86095:13 58.03065:13 58.03173:13 58.03387:13 58.12097:13 70.03052:13 72.98822:13 91.05116:13 91.06732:13 92.92542:13 92.93086:13 94.92323:13 99.92675:13 103.05528:13 120.89679:13 122.49689:13 122.88762:13 122.88918:63 122.89075:25 122.89231:50 122.89388:50 122.89544:38 122.897:38 122.89857:13 122.9017:13 122.90326:26 123.87029:13 123.87343:13 123.87656:13 12…
1668	4-Hydroxyquinoline	10.8593	144.046	10528.8	[M-H]-	C9H7NO	Hydroquinolones	PMZDQRJGMBOQBF-UHFFFAOYSA-N	O=C1C=CNC2=CC=CC=C12	84	143.58218:5 143.8799:5 143.88329:5 143.88498:5 143.88837:21 143.89006:5 143.91206:5 143.93407:5 143.9476:10 143.9493:10 143.98824:10 143.98993:5 143.99162:5 143.99332:5 143.9967:10 144.00009:5 144.02042:5 144.03734:5 144.03903:15 144.04073:113 144.04242:257 144.04411:298 144.04581:351 144.0475:191 144.04919:83 144.05089:61 144.05258:21 144.05428:26 144.05597:15 144.05936:10 144.06105:10 144.06274…	61.98695:13 83.72583:13 99.9297:13 142.03415:13 143.58203:13 144.04057:50 144.04227:38 144.04396:139 144.04565:114 144.04735:63 144.04904:25 144.05074:13 144.05243:13 144.05751:13 144.0609:13 144.06429:13 144.07275:13 144.07445:13 144.07784:13 144.21504:13 144.87494:13 267.81281:13 1464.75574:13
1679	Azelaic acid	11.8531	187.096	129975	[M-H]-	C9H16O4	Organic acids	BDJRBEYXGGNYIS-UHFFFAOYSA-N	O=C(O)CCCCCCCC(=O)O	84.4	186.60622:5 186.84723:5 186.85109:11 186.85495:59 186.85687:22 186.85881:16 186.86073:5 186.86266:16 186.86459:11 186.86652:11 186.86845:5 186.8723:22 186.87424:11 186.87616:16 186.8781:16 186.88774:5 186.88966:16 186.8916:16 186.89352:5 186.89931:11 186.90317:5 186.90509:5 186.90895:5 186.91089:5 186.91667:16 186.91859:5 186.92053:11 186.92245:5 186.92439:49 186.92632:75 186.92825:59 186.93018:5…	57.03424:63 61.98679:63 69.03394:63 73.02795:63 97.05614:63 97.06032:63 97.0631:63 97.06588:126 97.07005:63 97.077:63 97.08534:63 122.88907:63 123.07684:128 123.07997:63 123.08154:128 124.69441:63 125.08862:256 125.0902:128 125.09178:380 125.09336:128 125.09493:447 125.09651:319 125.09809:452 125.09967:193 125.10125:65 125.10283:63 125.10441:63 125.10598:63 125.11072:65 125.1123:65 125.51823:65 1…
1745	Hexose + C13H19O (isomer of 1062)	15.7761	415.196	7576.32	[M+FA-H]-	C19H30O7	Terpene glycosides	SZOPSAFLRCYJCX-UHFFFAOYNA-N	O=C2C=C(C)C(C=CC(OC1OC(CO)C(O)C(O)C1(O))C)C(C)(C)C2	82.9	414.79636:8 414.81073:25 414.81647:8 414.82797:8 414.83371:8 414.83658:8 414.83945:16 414.84521:8 414.85672:8 414.86819:8 414.87396:8 414.88257:16 414.88831:17 414.89407:25 415.15851:8 415.16141:8 415.17001:8 415.17865:8 415.18152:41 415.18439:99 415.18726:173 415.19016:411 415.19302:513 415.19589:519 415.19876:371 415.20166:340 415.20453:191 415.2074:83 415.21027:25 415.21313:33 415.21603:17 415…	67.30648:32 71.01054:32 72.99437:32 75.01164:32 79.28314:32 89.02431:32 101.02441:32 111.00819:32 113.02268:63 143.87811:32 157.0141:32 174.88033:32 193.02818:32 193.03406:32 193.03798:32 193.04582:32 196.88559:32 210.96159:32 239.17285:32 242.58685:32 257.14957:32 291.79889:32 415.1774:32 415.1803:63 415.18317:63 415.1889:63 415.19177:32 415.19467:126 415.20041:95 415.20328:126 415.20615:126 415…
1759	FA 18:1+3O	16.2016	329.231	35311.1	[M-H]-	C18H34O5	Oxidized fatty acids	MDIUMSLCYIJBQC-UHFFFAOYNA-N	O=C(O)CCCCCCCC(O)C=CC(O)C(O)CCCCC	85.7	329.01373:8 329.047:16 329.05725:16 329.05978:16 329.21082:8 329.21338:8 329.21594:8 329.21851:31 329.22107:95 329.22363:254 329.2262:725 329.22876:1229 329.23132:1163 329.23386:933 329.23642:637 329.23898:572 329.24155:169 329.24411:135 329.24667:72 329.24924:48 329.2518:55 329.25436:31 329.2569:15 329.25946:32 329.26202:23 329.26715:8 329.42081:8 329.45407:8 329.45663:8 329.47714:8 329.65131:8 …	57.03341:63 99.08109:63 146.91678:63 155.10172:63 163.94724:63 171.09097:63 171.0965:126 171.10204:126 171.1205:63 182.41412:63 185.15517:63 209.12328:63 211.12152:126 211.12358:126 211.12767:63 211.12973:189 211.13177:63 211.13383:126 211.13588:63 211.13998:63 221.69203:63 229.138:126 229.14227:63 229.16364:63 232.8199:63 243.1322:63 261.86139:63 283.19363:129 283.25064:63 283.25775:63 328.12604…
1866	CHENODIOL	17.5397	391.282	13133.5	[M-H]-	C24H40O4	Dihydroxy bile acids, alcohols and derivatives	RUDATBOHQWOJDD-BSWAIDMHSA-N	O=C(O)CCC(C)C1CCC2C3C(O)CC4CC(O)CCC4(C)C3CCC12C	81.6	390.78238:6 390.79633:12 390.7991:12 390.80188:6 390.80746:6 390.81027:6 390.81863:6 390.82141:6 390.827:19 390.83536:6 390.8493:6 390.93021:6 390.94974:6 390.96649:6 391.01392:6 391.03622:6 391.04739:6 391.05576:6 391.05856:6 391.06134:6 391.06415:6 391.0697:12 391.08646:6 391.09204:6 391.13669:6 391.1618:6 391.17017:32 391.17297:13 391.22879:6 391.24551:6 391.25668:6 391.26508:13 391.26785:19 3…	140.53987:42 193.16145:42 201.90829:42 236.82407:42 239.1684:42 239.77759:42 276.81644:42 278.89084:42 295.19736:42 322.84131:42 323.89682:42 345.84613:42 391.20535:42 391.26117:42 391.27792:126 391.28073:84 391.28351:84 391.28632:126 391.28909:210 391.29187:42 391.29745:42 391.30026:42 391.30304:42 391.31143:126 391.31702:42
2021	LPC 18:3	19.3879	562.312	190781	[M+FA-H]-	C26H48NO7P	Lipids	WKQNRCYKYCKESD-UHFFFAOYNA-N	O=C(OCC(O)COP(=O)([O-])OCC[N+](C)(C)C)CCCCCCCC=CCC=CCC=CCC	87.8	561.92755:19 561.97107:19 561.98108:19 562.07812:19 562.09821:38 562.10486:19 562.11493:38 562.11823:19 562.12494:19 562.13831:19 562.14838:19 562.16846:19 562.18518:19 562.19519:19 562.2052:19 562.20856:38 562.21191:76 562.21527:113 562.21863:57 562.22198:94 562.22528:38 562.22864:132 562.23199:97 562.23535:19 562.23871:42 562.242:57 562.24872:41 562.25208:76 562.25543:19 562.26208:81 562.26544:…	96.95632:126 168.04272:126 171.86316:126 224.06796:126 224.07008:126 224.07431:126 233.23759:126 242.06616:267 242.06836:129 242.07275:259 242.08153:129 242.08372:129 275.21066:260 275.79147:129 276.2392:264 276.79996:274 277.14752:267 277.19919:148 277.20154:138 277.20389:134 277.20624:276 277.20859:282 277.21094:421 277.21329:1279 277.21564:2488 277.21799:2497 277.22034:543 277.22269:845 277.22…
2133	Deoxycholic acid	19.5306	391.285	53271.7	[M-H]-	C24H40O4	Dihydroxy bile acids, alcohols and derivatives	KXGVEGMKQFWNSR-LLQZFEROSA-N	C[C@H](CCC(O)=O)[C@H]1CC[C@H]2[C@@H]3CC[C@@H]4C[C@H](O)CC[C@]4(C)[C@H]3C[C@H](O)[C@]12C	83.2	390.80762:91 390.81598:91 391.05872:91 391.18149:91 391.19266:91 391.21497:91 391.26801:91 391.27078:272 391.27359:272 391.27637:1088 391.27917:1723 391.28195:1995 391.28476:2810 391.28754:1179 391.29031:1088 391.29312:363 391.2959:272 391.29871:272 391.30148:453 391.30429:272 391.30707:181 391.30988:91 391.31546:272 391.48853:91 391.58624:91 391.85434:91 391.91019:91 391.91577:91 392.10574:91 39…	327.2757:126 347.2886:126 391.26718:256 391.26999:126 391.27835:129 391.28952:129 391.30347:126
2420	LPC 18:2	20.2032	564.329	7.91046e+06	[M-H]-	C35H43N5O2	Lipids	SPJFYYJXNPEZDW-UHFFFAOYNA-N	O=C(OCC(O)COP(=O)([O-])OCC[N+](C)(C)C)CCCCCCCC=CCC=CCCCCC	85	563.82959:413 563.83295:199 563.8363:199 563.8396:199 563.86646:199 563.89325:199 563.89661:199 563.90326:199 563.91669:398 563.9234:199 563.98706:411 564.00714:199 564.01385:199 564.02057:199 564.04736:199 564.06415:199 564.13452:199 564.15125:519 564.15796:199 564.16132:199 564.18811:199 564.19482:199 564.2049:994 564.21161:199 564.21826:199 564.22162:199 564.22498:199 564.22833:454 564.24847:1…	57.77982:126 66.16338:126 66.16454:126 68.85986:126 70.86469:126 78.96092:258 79.0324:126 84.03373:126 96.21617:126 96.79973:126 97.05949:126 97.11372:126 97.31683:126 131.57506:126 132.14539:126 135.57349:256 144.07655:126 149.34702:256 152.98131:259 152.99004:129 152.99352:129 152.99527:259 152.99875:259 155.53635:126 160.633:126 165.39783:258 167.09702:129 168.03033:126 168.03766:132 168.03947…
2885	NCGC00017248-12!2,5-dihydroxy-3-undecylcyclohexa-2,5-diene-1,4-dione	20.7907	293.176	23382.1	[M-H]-	C17H26O4	P-benzoquinones	IRSFLDGTOHBADP-UHFFFAOYSA-N	O=C1C=C(O)C(=O)C(=C1O)CCCCCCCCCCC	80	292.84561:18 293.08228:18 293.13785:18 293.16199:18 293.1644:18 293.16684:55 293.16925:36 293.17166:328 293.17407:602 293.17648:639 293.17889:547 293.18134:401 293.18375:128 293.18616:73 293.18857:91 293.19339:36 293.19824:36 293.21033:18 293.21274:18 293.28522:18 293.29489:18 293.79288:18 293.79773:18 293.80014:18 293.80255:18 294.04929:18 294.11703:18 294.13882:18 294.16788:18 294.17029:36 294.…	174.88039:126 189.84805:256 225.93057:256 293.16461:130 293.17188:130 293.17429:257 293.1767:130 293.17911:260 293.18155:514 293.18396:772 293.18637:130 293.20087:130 679.11664:126 679.12402:126
3013	LPC 16:0	21.0362	540.327	8720844	[M+FA-H]-	C24H50NO7P	Lipids	ASWBNKHCZGQVJV-UHFFFAOYNA-N	O=C(OCC(O)COP(=O)([O-])OCC[N+](C)(C)C)CCCCCCCCCCCCCCC	80.7	539.84546:202 539.88147:202 539.90118:628 539.90442:202 539.91431:202 539.92084:202 539.93396:202 539.94708:202 539.95032:202 539.96021:202 539.96344:202 539.97986:202 539.98315:722 539.98639:202 539.99298:202 540.0061:202 540.03888:513 540.04541:202 540.10443:202 540.13397:465 540.17334:484 540.17987:480 540.18646:202 540.19952:419 540.27173:424 540.28809:453 540.29138:417 540.29468:562 540.2979…	51.9244:126 75.87195:126 89.3214:126 89.86496:126 90.11794:126 91.09165:126 111.22674:126 132.12381:126 139.27968:126 152.993:126 152.99649:126 153.00172:126 153.00346:126 154.42393:126 155.53053:126 157.00154:126 157.31993:126 157.8708:126 162.03754:126 162.04112:126 166.58798:126 167.72083:126 168.03709:126 168.03893:126 168.04807:126 168.1871:126 169.73505:126 171.00581:126 171.32886:126 181.0…
3266	LPC 18:1	21.478	566.343	258480	[M+FA-H]-	C26H52NO7P	Lipids	YAMUFBLWGFFICM-UHFFFAOYNA-N	O=C(OCC(O)COP(=O)([O-])OCC[N+](C)(C)C)CCCCCCCC=CCCCCCCCC	83.9	566.05127:255 566.05463:255 566.0647:255 566.16205:516 566.25604:255 566.2829:255 566.29968:255 566.30304:516 566.30975:509 566.31647:516 566.32318:764 566.32654:509 566.3299:4106 566.33325:4409 566.33661:11860 566.33997:13676 566.34332:20386 566.34668:16956 566.35004:10265 566.35339:4884 566.35675:3343 566.36011:4661 566.36346:1812 566.36682:2308 566.37018:2083 566.37354:1282 566.37689:1289 566.…	98.86189:42 152.98589:42 152.98938:42 152.99112:84 152.99286:42 166.54596:42 166.54961:42 168.03696:84 168.04243:42 168.04427:42 168.0461:42 168.04976:42 174.51443:84 197.00793:42 224.05911:42 224.06544:84 224.06755:42 224.06967:84 224.076:42 241.29799:42 242.06572:42 242.0723:42 242.07449:141 242.07669:42 242.08109:84 242.08546:210 242.08766:84 255.22479:84 255.22704:84 255.23155:168 255.23831:1…
3544	LPE 18:1	21.8088	478.291	772084	[M-H]-	C23H46NO7P	Lipids	PYVRVRFVLRNJLY-UHFFFAOYNA-N	O=C(OCC(O)COP(=O)(O)OCCN)CCCCCCCC=CCCCCCCCC	84.5	477.87125:120 477.97302:120 478.04089:120 478.13962:120 478.14581:120 478.1489:248 478.15814:120 478.16122:252 478.23837:247 478.25378:252 478.25687:251 478.26306:131 478.26614:383 478.26923:260 478.27231:1027 478.27539:1404 478.27847:2935 478.28156:6042 478.28464:15778 478.28775:23494 478.29083:25765 478.29391:24166 478.297:15653 478.30008:8949 478.30316:4769 478.30624:3345 478.30933:3741 478.31…	71.35797:126 78.95789:126 105.18597:126 140.00476:126 140.0081:126 140.01311:126 140.01811:126 140.79723:126 152.99626:252 154.61838:126 156.9695:126 160.8129:126 170.2628:126 177.22003:384 177.22379:257 196.02084:139 196.0248:256 196.02875:130 196.03073:410 196.0327:523 196.03468:271 196.03665:409 196.03864:270 196.0406:681 196.04257:336 196.04456:126 196.05838:139 196.06233:132 197.44775:256 20…
3554	FA 18:1+1O	21.8155	297.239	40478.8	[M-H]-	C18H34O3	Oxidized fatty acids	WBHHMMIMDMUBKC-UHFFFAOYNA-N	O=C(O)CCCCCCCC=CCC(O)CCCCCC	89.4	297.23401:122 297.23642:974 297.23886:2192 297.2413:1218 297.24374:1340 297.24615:1340 297.2486:853 297.25104:244 297.25589:244 297.25833:365 297.26077:244 297.27292:122 297.27536:122 297.36295:122 297.53815:122 297.90579:122 298.10794:122 298.24194:609 298.24438:244 298.24683:244 298.24927:244 298.25171:487 298.26144:122 298.27121:122 298.98318:122 299.00513:122 299.05151:122 299.24673:122 299.7…	157.088:126 279.23203:258 279.23438:258 279.24146:257 293.22427:258 297.21228:130 297.21713:132 297.22687:132 297.23172:263 297.23416:261 297.2366:389 297.23904:657 297.24146:132 297.24634:132 297.24875:132 297.25363:258 297.25604:132 297.26093:130 302.50687:126
3781	Maslinic acid	22.2118	471.346	16843	[M-H]-	C30H48O4	Triterpenoids	MDZKJHQSJHYOHJ-UHFFFAOYNA-N	CC1(C)CCC2(CCC3(C)C(=CCC4C5(C)CC(O)C(O)C(C)(C)C5CCC34C)C2C1)C(O)=O	82.3	470.92017:19 470.92935:19 471.02121:19 471.11307:19 471.20496:19 471.22641:38 471.23251:19 471.2356:58 471.23865:96 471.24173:154 471.24478:288 471.24783:269 471.25092:173 471.25397:231 471.25702:135 471.2601:19 471.26315:58 471.2662:38 471.26929:19 471.27234:38 471.27542:19 471.27847:19 471.28461:19 471.29379:38 471.29993:19 471.30298:19 471.31522:19 471.32443:38 471.32748:19 471.33054:38 471.33…	167.01257:256 275.73026:126 370.72806:126 471.33752:130 471.34061:521 471.34366:390 471.35284:126 471.35898:129 471.36206:130 471.36511:130 471.38348:130 471.93506:126 472.76303:126 475.84515:126
4270	a-Linolenic acid (NMR)	24.3692	277.215	1.01973e+06	[M-H]-	C18H30O2	Lineolic acids and derivatives	DTOSIQBPPRVQHS-PDBXOOCHSA-N	CC\C=C/C\C=C/C\C=C/CCCCCCCC(O)=O	84.5	276.76657:41 276.77359:41 276.78769:41 276.79709:41 276.80411:41 276.81586:41 276.82761:41 276.90976:41 276.94498:41 277.05066:41 277.05771:87 277.06241:41 277.06946:41 277.09061:41 277.09763:41 277.13992:88 277.14462:41 277.15167:106 277.15402:98 277.18454:85 277.18689:41 277.19159:119 277.19394:55 277.19629:320 277.19864:210 277.20099:202 277.20334:650 277.20569:1035 277.20804:3224 277.21039:12…	170.06976:271 178.76573:126 178.77518:126 275.22208:265 276.31631:126 276.32333:259 276.33038:126 277.0744:267 277.19888:126 277.20123:145 277.20358:145 277.20593:554 277.20828:555 277.21063:571 277.21298:1266 277.21533:1257 277.21768:2121 277.22003:988 277.22238:407 277.22473:709 277.22708:135 277.22943:425 277.23178:140 277.23413:139 277.23648:415 277.24118:135 277.24353:267 277.38452:140 277.5…
4318	5-{8(Z),11(Z)-pentadecadienyl}resorcinol	24.7661	315.233	48825	[M-H]-	C21H32O2	Resorcinols	UFMJCOLGRWKUKO-UTOQUPLUSA-N	OC=1C=C(O)C=C(C1)CCCCCCCC=CCC=CCCC	84.2	314.75681:56 314.80188:56 315.05228:56 315.1124:56 315.21759:56 315.22009:113 315.2226:339 315.2251:1017 315.2276:1695 315.23013:1695 315.23264:1525 315.23514:734 315.23764:339 315.24014:282 315.24265:169 315.24515:226 315.24765:113 315.25015:282 315.25266:169 315.25516:56 315.28021:56 315.79654:56 315.80658:56 315.81912:56 315.82913:56 316.17276:56 316.22546:169 316.22797:113 316.23047:56 316.23…	217.18958:126 315.2225:126 315.22754:129 315.23004:126 315.23254:129 315.24506:129
4420	Arachidonic acid	25.066	303.232	174563	[M-H]-	C20H32O2	Long-chain fatty acids	YZXBAPSDXZZRGB-DOFZRALJSA-N	CCCCC\C=C/C\C=C/C\C=C/C\C=C/CCCC(O)=O	86.8	302.85843:71 302.86334:33 302.93945:71 303.08438:33 303.09912:69 303.13351:33 303.14578:33 303.19983:69 303.2023:67 303.20721:67 303.20966:253 303.21213:176 303.21457:141 303.21704:396 303.21948:329 303.22195:558 303.2244:2970 303.22687:6048 303.22931:9042 303.23178:9875 303.23422:6054 303.23669:3550 303.23914:1943 303.24161:1208 303.24405:769 303.24652:918 303.24896:955 303.25143:591 303.25388:4…	59.0131:263 59.0196:126 144.93958:263 144.94127:263 158.93649:126 191.10986:126 205.19157:126 231.21861:261 253.19386:263 253.20734:259 253.20958:126 256.5954:126 259.26251:257 285.24393:257 303.21713:136 303.22205:526 303.22452:540 303.22696:943 303.22943:1081 303.23187:534 303.23434:1085 303.23679:818 303.23926:272 303.2417:543 303.24417:545 303.24661:403 303.24908:263 303.25153:136 303.254:267…
4451	9-Trans-Palmitelaidic acid	25.152	253.216	2.75943e+06	[M-H]-	C16H30O2	Long-chain fatty acids	SECPZKHBENQXJG-BQYQJAHWSA-N	CCCCCC\C=C\CCCCCCCC(O)=O	83.3	252.7802:94 252.8318:94 252.86769:94 252.87892:94 252.95296:471 252.96867:94 252.98439:198 252.99561:94 253.00009:94 253.09885:232 253.12355:94 253.13028:94 253.13927:197 253.146:204 253.16171:203 253.17293:220 253.18416:94 253.19315:560 253.19539:228 253.19763:508 253.19987:373 253.20212:813 253.20436:867 253.20662:3073 253.20886:12157 253.21111:34821 253.21335:73234 253.21559:85566 253.21783:71…	113.11877:126 116.92596:126 204.12781:126 204.13588:259 251.73662:126 252.28764:277 252.39299:126 252.39523:317 252.40643:283 252.43109:126 252.47816:279 252.99634:285 253.20061:266 253.20285:456 253.20509:480 253.20734:867 253.20958:962 253.21184:1314 253.21408:3252 253.21632:4304 253.21857:5157 253.22081:2960 253.22305:2306 253.2253:1571 253.22755:1518 253.2298:923 253.23204:620 253.23428:347 2…
4572	9Z,12Z-Linoleic acid (NMR)	25.5741	279.232	7.21786e+06	[M-H]-	C18H32O2	Lineolic acids and derivatives	OYHQOLUKZRVURQ-HZJYTTRNSA-N	CCCCC\C=C/C\C=C/CCCCCCCC(O)=O	82.9	278.78879:219 278.79822:219 278.87833:219 279.00793:219 279.01501:219 279.03152:219 279.06216:219 279.06451:219 279.07394:219 279.10223:219 279.10928:219 279.11401:554 279.11636:219 279.15881:219 279.17294:529 279.20358:473 279.20596:339 279.20831:297 279.21066:297 279.21301:1670 279.21539:877 279.21774:2231 279.22009:6616 279.22247:9922 279.22482:29703 279.22717:97128 279.22952:192566 279.2319:2…	96.07062:126 96.10658:126 96.17299:126 166.62265:126 169.07399:126 173.48727:126 173.48912:126 205.18936:126 205.19341:126 207.22563:126 207.22969:126 216.58281:252 237.27132:126 258.96695:126 259.19861:126 261.2106:126 261.21289:126 261.2243:126 261.23114:126 274.38702:126 274.39404:126 274.90848:126 278.32526:126 278.32761:126 278.32999:377 278.34174:126 278.3653:126 278.6973:126 278.98474:421 …
4600	Palmitic Acid	25.7933	255.231	69802.4	[M-H]-	C16H32O2		IPCSVZSSVZVIGE-UHFFFAOYSA-N	O=C(O)CCCCCCCCCCCCCCC	85.9	254.74236:17 254.8437:17 254.85271:35 254.88876:17 254.91579:17 254.94057:17 254.99239:17 255.00591:17 255.03746:17 255.0397:36 255.05998:17 255.069:17 255.0735:17 255.08478:17 255.08704:36 255.11633:17 255.13887:17 255.15239:17 255.15689:17 255.15915:17 255.17043:17 255.17493:36 255.20648:36 255.20874:36 255.2155:18 255.21776:55 255.22:72 255.22226:88 255.22452:198 255.22678:849 255.22902:1609 2…	178.13451:126 255.21391:130 255.22067:126 255.22293:257 255.22517:130 255.22743:257 255.22969:130 255.23195:769 255.23419:259 255.23871:130 255.25223:126 255.25449:129
4605	Pentadecanoic acid	25.8486	241.216	171944	[M-H]-	C15H30O2	Long-chain fatty acids	WQEPLUUGTLDZJY-UHFFFAOYSA-N	CCCCCCCCCCCCCCC(O)=O	85.9	240.88129:20 240.9886:20 241.03023:20 241.04556:40 241.04994:60 241.05212:81 241.05432:122 241.05652:140 241.0587:80 241.0609:40 241.06308:20 241.06528:20 241.06966:20 241.07185:20 241.08279:20 241.09375:41 241.09814:20 241.12004:20 241.13319:20 241.13757:20 241.14633:20 241.17264:20 241.17482:20 241.17702:63 241.17921:42 241.1814:20 241.18797:41 241.19235:41 241.19455:24 241.19673:41 241.20113:6…	225.01924:126 225.02769:126 240.44858:257 240.45296:126 240.45514:126 240.46172:259 240.4639:263 241.07692:257 241.20181:130 241.21057:403 241.21277:133 241.21497:1061 241.21715:661 241.21935:526 241.22153:405 241.22372:133 241.22592:528 241.2281:258 241.2325:126 241.23468:130 241.8421:133 242.02646:129 243.51701:136 244.47354:126 245.08502:126
4793	Trans-Vaccenic acid	26.8409	281.247	7.97474e+06	[M-H]-	C18H34O2	Long-chain fatty acids	UWHZIFQPPBDJPM-BQYQJAHWSA-N	CCCCCC\C=C\CCCCCCCCCC(O)=O	83.8	280.74991:192 280.78299:461 280.80191:192 280.83029:192 280.86575:192 280.87286:192 280.87759:192 280.88705:192 280.91306:192 280.93671:487 280.94382:192 281.0195:192 281.04077:192 281.08099:192 281.14014:192 281.1496:610 281.18982:192 281.19455:408 281.21585:484 281.2182:450 281.22058:417 281.22531:258 281.22766:689 281.23004:2008 281.23242:1182 281.23477:1360 281.23715:5494 281.2395:16583 281.2…	55.6007:126 96.59393:126 97.52389:126 98.29316:126 98.653:126 98.78478:126 98.82545:126 99.05282:126 111.91972:126 111.9242:126 116.39085:126 120.57741:126 128.46782:126 131.34804:126 136.02345:126 136.04156:126 166.23297:126 166.33669:126 169.16376:126 169.16927:126 171.42114:126 171.42299:126 173.34219:258 174.32817:126 174.33003:126 175.50754:126 175.52063:126 185.96397:126 187.13182:126 187.1…
4836	Stearic acid	28.1461	283.264	1.32782e+06	[M-H]-	C18H36O2	Long-chain fatty acids	QIQXTHQIDYTFRH-UHFFFAOYSA-N	CCCCCCCCCCCCCCCCCC(O)=O	84.6	282.77966:38 282.78204:38 282.78677:38 282.9339:38 282.94104:38 282.94577:38 282.98138:38 282.98849:38 282.99564:38 283.00037:38 283.00513:38 283.01935:38 283.05023:38 283.05734:38 283.06921:38 283.07394:38 283.08582:38 283.0882:38 283.10007:38 283.11908:76 283.12381:38 283.13095:38 283.16891:89 283.18555:38 283.19031:38 283.1998:76 283.21878:38 283.22592:97 283.23541:51 283.23779:86 283.24017:16…	59.0142:42 72.94505:42 98.73022:42 153.01047:42 155.03999:42 166.34769:126 171.6559:42 176.11938:42 176.69284:42 177.36681:42 183.63165:42 187.89507:42 194.09186:42 197.04372:42 205.08014:42 205.08418:42 233.65767:42 234.10649:42 239.1113:42 265.26242:42 265.26932:42 282.08759:42 282.33646:42 282.34357:42 282.34595:42 282.35068:84 282.35544:42 282.35782:42 282.36017:84 282.36255:93 282.36728:95 2…
