# Supplementary material for: The Pharmacological Mechanism of Guchangzhixie Capsule Against Experimental Colitis
Source: Front Pharmacol. 2021 Nov 18;12:762603. doi: 10.3389/fphar.2021.762603 (PMC8637769; doi:10.3389/fphar.2021.762603)
Supplement: Supplementary file 10 [file Table1.XLSX]

## Sheet: Sheet1
	Alpha-diverisity indices
Sample ID	ACE	Chao1	Simpson	Shannon	Coverage
DSS1	370.752	361.977	0.9609	6.033	0.9948
DSS2	284.204	284.333	0.886	4.608	0.9953
DSS3	259.289	255.333	0.9148	5.1664	0.9966
DSS4	182.688	189.077	0.9479	5.0925	0.9977
DSS5	213.399	216.5	0.9422	5.1301	0.997
DSS6	232.261	232.957	0.9213	5.0704	0.9973
DSS7	309.684	303.341	0.8204	4.2468	0.9957
DSS8	303.641	279.13	0.5696	2.3197	0.9945
DSS9	204.467	215.667	0.9336	4.9724	0.9971
DSS10	239.934	234	0.8499	3.9752	0.9951
DSS11	165.079	171.647	0.7218	2.5875	0.9956
DSS12	194.945	201.556	0.7899	3.4636	0.9949
DSS-GCZX1	353.331	369.25	0.9481	6.1209	0.9962
DSS-GCZX2	318.725	328.954	0.9634	6.2267	0.9968
DSS-GCZX3	233.472	235.2	0.9551	5.8346	0.9985
DSS-GCZX4	281.985	283.037	0.8988	5.195	0.9966
DSS-GCZX5	308.46	313.889	0.9331	5.487	0.9967
DSS-GCZX6	207.964	208.043	0.9	4.7895	0.998
